# Supplementary material for: Systems infection biology: a compartmentalized immune network of pig spleen challenged with Haemophilus parasuis
Source: BMC Genomics. 2013 Jan 22;14:46. doi: 10.1186/1471-2164-14-46 (PMC3610166; doi:10.1186/1471-2164-14-46)
Supplement: Additional file 1 — The list of immune pathways used for extraction of immunogenes. The list includes the immune pathway names, the database sources, and the numbers of immunogene for each pathway. There are totally 62 immune pathways involved. [file 1471-2164-14-46-S1.xls]

## Sheet: Sheet1
Immune pathway name	Database source	Immunogene number
Hematopoietic cell lineage	KEGG Pathway	61
Complement and coagulation cascades	KEGG Pathway	80
Toll-like receptor signaling pathway	KEGG Pathway	106
NOD-like receptor signaling pathway	KEGG Pathway	47
RIG-I-like receptor signaling pathway	KEGG Pathway	58
Cytosolic DNA-sensing pathway	KEGG Pathway	40
Natural killer cell mediated cytotoxicity	KEGG Pathway	109
Antigen processing and presentation	KEGG Pathway	86
T cell receptor signaling pathway	KEGG Pathway	135
B cell receptor signaling pathway	KEGG Pathway	86
Fc epsilon RI signaling pathway	KEGG Pathway	89
Fc gamma R-mediated phagocytosis	KEGG Pathway	121
Leukocyte transendothelial migration	KEGG Pathway	135
Intestinal immune network for IgA production	KEGG Pathway	45
Chemokine signaling pathway	Reactom Pathway	176
Activation of C3 and C5	Reactom Pathway	6
Adaptive Immunity Signaling	Reactom Pathway	189
Advanced glycosylation endproduct receptor signaling	Reactom Pathway	86
Antigen Presentation: Folding, assembly and peptide loading of class I MHC	Reactom Pathway	30
Antigen processing: Ubiquitination & Proteasome degradation	Reactom Pathway	252
CD28 co-stimulation	Reactom Pathway	44
Class I MHC mediated antigen processing & presentation	Reactom Pathway	277
Complement cascade	Reactom Pathway	22
Costimulation by the CD28 family	Reactom Pathway	88
CTLA4 inhibitory signaling	Reactom Pathway	35
Cytokine Signaling in Immune system	Reactom Pathway	222
Downstream TCR signaling	Reactom Pathway	43
Generation of second messenger molecules	Reactom Pathway	41
Immunoregulatory interactions between a Lymphoid and a non-Lymphoid cell	Reactom Pathway	44
Inflammasomes	Reactom Pathway	14
Initial triggering of complement	Reactom Pathway	14
Innate Immunity Signaling	Reactom Pathway	230
Interferon alphabeta signaling	Reactom Pathway	68
Interferon gamma signaling	Reactom Pathway	81
Interferon Signaling	Reactom Pathway	119
Interleukin-1 processing	Reactom Pathway	7
Interleukin-1 signaling	Reactom Pathway	42
Interleukin-2 signaling	Reactom Pathway	46
Interleukin-3, 5 and GM-CSF signaling	Reactom Pathway	62
Interleukin-6 signaling	Reactom Pathway	21
Negative regulators of RIG-IMDA5 signaling	Reactom Pathway	42
NOD12 Signaling Pathway	Reactom Pathway	32
NF-kB activation	Reactom Pathway	43
Nucleotide-binding domain, leucine rich repeat containing receptor (NLR) signaling pathways	Reactom Pathway	43
PD-1 signaling	Reactom Pathway	27
Phosphorylation of CD3 and TCR zeta chains	Reactom Pathway	28
Rap1 signalling	Reactom Pathway	14
RIG-IMDA5 mediated induction of IFN-alphabeta pathways	Reactom Pathway	77
Signaling by Interleukins	Reactom Pathway	130
Terminal pathway of complement	Reactom Pathway	10
Toll Like Receptor 2 Cascade	Reactom Pathway	107
Toll Like Receptor 3 (TLR3) Cascade	Reactom Pathway	80
Toll Like Receptor 4(TLR4)Cascade	Reactom Pathway	118
Toll Like Receptor 5(TLR5) Cascade	Reactom Pathway	101
Toll Like Receptor 7-8(TLR7-8) Cascade	Reactom Pathway	97
Toll Like Receptor 9 (TLR9) Cascade	Reactom Pathway	108
Toll Like Receptor 10 (TLR10) Cascade	Reactom Pathway	91
Toll Receptor Cascades	Reactom Pathway	128
TRAF3-dependent IRF activation pathway	Reactom Pathway	13
TRAF6 mediated IRF7 activation	Reactom Pathway	23
TRAF6 mediated NF-kB activation	Reactom Pathway	24
Translocation of ZAP-70 to Immunological synapse	Reactom Pathway	22
