# Supplementary material for: Systems infection biology: a compartmentalized immune network of pig spleen challenged with Haemophilus parasuis
Source: BMC Genomics. 2013 Jan 22;14:46. doi: 10.1186/1471-2164-14-46 (PMC3610166; doi:10.1186/1471-2164-14-46)
Supplement: Additional file 2 — The corresponding list of Affymetrix probesets and 1,999 transcripts of immunogenes. By using the raw data provided by Dr. Hu, this file includes Affy ID, ITC ID, RefSeq ID, RefSeq Desc, Gene ID, Gene Sym, Tax, A2I Score, A2I Evaule, I2R Score, and I2R Evalue. [file 1471-2164-14-46-S2.xls]

## Sheet: Sheet1
Affy ID	ITC ID	RefSeq ID	RefSeq Desc	Gene ID	Gene Sym	Tax	A2I Score	A2I Evaule	I2R Score	I2R Evalue
Ssc.26317.1.A1_at	ITC.15048.18	NM_000014.4	Homo sapiens alpha-2-macroglobulin (A2M); mRNA	2	A2M	9606	622	0	731	0
Ssc.9440.1.A1_at	ITC.15048.11	NM_000014.4	Homo sapiens alpha-2-macroglobulin (A2M); mRNA	2	A2M	9606	498	0	109	4e-21
Ssc.16603.1.A1_at	ITC.15048.133	NM_000014.4	Homo sapiens alpha-2-macroglobulin (A2M); mRNA	2	A2M	9606	991	0	1832	0
Ssc.26317.1.S1_at	ITC.15048.18	NM_000014.4	Homo sapiens alpha-2-macroglobulin (A2M); mRNA	2	A2M	9606	531	0	731	0
Ssc.1718.1.S1_at	ITC.15983.1	NM_001087.3	Homo sapiens angio-associated; migratory cell protein (AAMP); mRNA	14	AAMP	9606	357	0	2024	0
Ssc.19583.1.A1_at	ITC.30641.2	NM_019112.3	Homo sapiens ATP-binding cassette; sub-family A (ABC1); member 7 (ABCA7); mRNA	10347	ABCA7	9606	690	0	416	0
Ssc.19583.2.S1_at	ITC.30641.2	NM_019112.3	Homo sapiens ATP-binding cassette; sub-family A (ABC1); member 7 (ABCA7); mRNA	10347	ABCA7	9606	539	0	416	0
Ssc.26965.1.A1_at	ITC.32604.1	NM_019112.3	Homo sapiens ATP-binding cassette; sub-family A (ABC1); member 7 (ABCA7); mRNA	10347	ABCA7	9606	1041	0	565	0
Ssc.11200.1.S1_a_at	ITC.30102.40	NM_005157.3	Homo sapiens c-abl oncogene 1; receptor tyrosine kinase (ABL1); transcript variant a; mRNA	25	ABL1	9606	561	0	589	0
AFFX-Ssc-actin-5_x_at	ITC.8.26	NM_001614.2	Homo sapiens actin; gamma 1 (ACTG1); mRNA	71	ACTG1	9606	954	0	1909	0
Ssc.13874.1.S1_at	ITC.8.26	NM_001614.2	Homo sapiens actin; gamma 1 (ACTG1); mRNA	71	ACTG1	9606	1055	0	1909	0
AFFX-Ssc-actin-5_at	ITC.8.26	NM_001614.2	Homo sapiens actin; gamma 1 (ACTG1); mRNA	71	ACTG1	9606	959	0	1909	0
AFFX-Ssc-actin-3_at	ITC.8.199	NM_001614.2	Homo sapiens actin; gamma 1 (ACTG1); mRNA	71	ACTG1	9606	749	0	174	6e-41
Ssc.13874.3.A1_at	ITC.8.161	NM_001614.2	Homo sapiens actin; gamma 1 (ACTG1); mRNA	71	ACTG1	9606	745	0	525	0
Ssc.5941.1.S1_a_at	gnl|ti|470947139	NM_001130005.1	Homo sapiens actinin; alpha 1 (ACTN1); transcript variant 3; mRNA	87	ACTN1	9606	84	3e-16	260	0
Ssc.5941.1.S1_at	ITC.59372.736	NM_001130005.1	Homo sapiens actinin; alpha 1 (ACTN1); transcript variant 3; mRNA	87	ACTN1	9606	246	0	113	9e-23
Ssc.763.1.S1_at	gnl|ti|1380940254	NM_001103.2	Homo sapiens actinin; alpha 2 (ACTN2); mRNA	88	ACTN2	9606	886	0	86	3e-14
Ssc.18312.1.S1_at	ITC.59386.2098	NM_001103.2	Homo sapiens actinin; alpha 2 (ACTN2); mRNA	88	ACTN2	9606	1063	0	1659	0
Ssc.27214.2.S1_at	ITC.1.1011	NM_004924.3	Homo sapiens actinin; alpha 4 (ACTN4); mRNA	81	ACTN4	9606	837	0	2139	0
Ssc.4223.1.S1_at	ITC.4.896	NM_005735.3	Homo sapiens ARP1 actin-related protein 1 homolog B; centractin beta (yeast) (ACTR1B); mRNA	10120	ACTR1B	9606	892	0	577	0
Ssc.4223.2.S1_at	ITC.4.896	NM_005735.3	Homo sapiens ARP1 actin-related protein 1 homolog B; centractin beta (yeast) (ACTR1B); mRNA	10120	ACTR1B	9606	696	0	577	0
Ssc.11171.1.S1_at	ITC.44856.2	NM_000022.2	Homo sapiens adenosine deaminase (ADA); mRNA	100	ADA	9606	1029	0	1152	0
Ssc.16052.1.S1_at	ITC.15115.2	NM_001110.2	Homo sapiens ADAM metallopeptidase domain 10 (ADAM10); mRNA	102	ADAM10	9606	961	0	3352	0
Ssc.1114.1.A1_at	ITC.15115.2	NM_001110.2	Homo sapiens ADAM metallopeptidase domain 10 (ADAM10); mRNA	102	ADAM10	9606	856	0	3352	0
Ssc.16050.1.A1_at	ITC.59401.402	NM_003183.4	Homo sapiens ADAM metallopeptidase domain 17 (ADAM17); mRNA	6868	ADAM17	9606	543	0	2553	0
Ssc.16050.1.S1_at	ITC.59401.402	NM_003183.4	Homo sapiens ADAM metallopeptidase domain 17 (ADAM17); mRNA	6868	ADAM17	9606	527	0	2553	0
Ssc.19668.1.S1_at	ITC.59401.402	NM_003183.4	Homo sapiens ADAM metallopeptidase domain 17 (ADAM17); mRNA	6868	ADAM17	9606	551	0	2553	0
Ssc.27355.1.S1_at	ITC.31918.2	NM_015841.2	Homo sapiens adenosine deaminase; RNA-specific (ADAR); transcript variant 3; mRNA	103	ADAR	9606	797	0	502	0
Ssc.27693.1.A1_a_at	ITC.30081.399	NM_004036.3	Homo sapiens adenylate cyclase 3 (ADCY3); mRNA	109	ADCY3	9606	216	0	391	0
Ssc.30911.1.S1_at	ITC.1192.2	NM_015270.3	Homo sapiens adenylate cyclase 6 (ADCY6); transcript variant 1; mRNA	112	ADCY6	9606	928	0	260	0
Ssc.18549.1.S1_at	ITC.30094.63	NM_004797.2	Homo sapiens adiponectin; C1Q and collagen domain containing (ADIPOQ); mRNA	9370	ADIPOQ	9606	983	0	648	0
Ssc.7796.1.A1_at	ITC.30094.71	NM_004797.2	Homo sapiens adiponectin; C1Q and collagen domain containing (ADIPOQ); mRNA	9370	ADIPOQ	9606	1007	0	147	4e-32
Ssc.20966.1.S1_at	ITC.30080.12	NM_006721.2	Homo sapiens adenosine kinase (ADK); transcript variant ADK-long; mRNA	132	ADK	9606	515	0	1697	0
Ssc.20966.2.A1_at	ITC.30080.12	NM_006721.2	Homo sapiens adenosine kinase (ADK); transcript variant ADK-long; mRNA	132	ADK	9606	900	0	1697	0
Ssc.9982.1.A1_at	gnl|ti|1381003080	NM_001124.1	Homo sapiens adrenomedullin (ADM); mRNA >gi|455470|dbj|D14874.1|HUMAPAA Homo sapiens mRNA for adrenomedullin precursor; complete cds	133	ADM	9606	90	2e-18	206	0
Ssc.314.1.S1_at	ITC.59405.342	NM_001124.1	Homo sapiens adrenomedullin (ADM); mRNA >gi|455470|dbj|D14874.1|HUMAPAA Homo sapiens mRNA for adrenomedullin precursor; complete cds	133	ADM	9606	850	0	599	0
Ssc.30672.1.A1_at	ITC.15045.164	NM_181442.1	Homo sapiens activity-dependent neuroprotector homeobox (ADNP); transcript variant 2; mRNA	23394	ADNP	9606	916	0	2813	0
Ssc.4756.2.S1_at	ITC.1115.2	NM_000677.3	Homo sapiens adenosine A3 receptor (ADORA3); transcript variant 2; mRNA	140	ADORA3	9606	680	0	1080	0
Ssc.4756.1.A1_at	ITC.1115.1	NM_000677.3	Homo sapiens adenosine A3 receptor (ADORA3); transcript variant 2; mRNA	140	ADORA3	9606	676	0	676	0
Ssc.16075.1.S1_at	ITC.30017.1	NM_000684.2	Homo sapiens adrenergic; beta-1-; receptor (ADRB1); mRNA	153	ADRB1	9606	476	0	745	0
Ssc.16075.1.A1_at	ITC.30017.1	NM_000684.2	Homo sapiens adrenergic; beta-1-; receptor (ADRB1); mRNA	153	ADRB1	9606	856	0	745	0
Ssc.10911.2.S1_at	ITC.30088.62	NM_005160.3	Homo sapiens adrenergic; beta; receptor kinase 2 (ADRBK2); mRNA	157	ADRBK2	9606	1021	0	926	0
Ssc.10911.1.A1_at	ITC.30088.62	NM_005160.3	Homo sapiens adrenergic; beta; receptor kinase 2 (ADRBK2); mRNA	157	ADRBK2	9606	369	0	926	0
Ssc.18533.1.A1_at	ITC.59405.4352	NM_001126.2	Homo sapiens adenylosuccinate synthase (ADSS); mRNA	159	ADSS	9606	377	0	1481	0
Ssc.24153.1.S1_at	ITC.59383.58	NM_152328.3	Homo sapiens adenylosuccinate synthase like 1 (ADSSL1); transcript variant 2; mRNA	122622	ADSSL1	9606	718	0	1467	0
Ssc.19690.1.S1_at	ITC.45308.1	NM_001136.3	Homo sapiens advanced glycosylation end product-specific receptor (AGER); transcript variant 1; mRNA	177	AGER	9606	783	0	1176	0
Ssc.19690.1.A1_at	ITC.45308.1	NM_001136.3	Homo sapiens advanced glycosylation end product-specific receptor (AGER); transcript variant 1; mRNA	177	AGER	9606	793	0	1176	0
Ssc.483.1.S1_at	ITC.9523.1	NM_007316.1	Homo sapiens agouti related protein homolog (mouse) (AGRP); transcript variant 2; mRNA	181	AGRP	9606	559	0	329	0
Ssc.23792.1.A1_at	ITC.2511.2	NM_001621.3	Homo sapiens aryl hydrocarbon receptor (AHR); mRNA	196	AHR	9606	731	0	739	0
Ssc.23792.1.S1_at	ITC.2511.2	NM_001621.3	Homo sapiens aryl hydrocarbon receptor (AHR); mRNA	196	AHR	9606	686	0	739	0
Ssc.23792.2.A1_at	ITC.2511.1	NM_001621.3	Homo sapiens aryl hydrocarbon receptor (AHR); mRNA	196	AHR	9606	103	1e-21	402	0
Ssc.17068.1.A1_at	ITC.781.4	NM_152392.2	Homo sapiens AHA1; activator of heat shock 90kDa protein ATPase homolog 2 (yeast) (AHSA2); mRNA	130872	AHSA2	9606	870	0	345	0
Ssc.18593.1.S1_at	ITC.15095.1	NM_144767.3	Homo sapiens A kinase (PRKA) anchor protein 13 (AKAP13); transcript variant 3; mRNA	11214	AKAP13	9606	781	0	3075	0
Ssc.17348.1.A1_at	ITC.15095.1	NM_144767.3	Homo sapiens A kinase (PRKA) anchor protein 13 (AKAP13); transcript variant 3; mRNA	11214	AKAP13	9606	771	0	3075	0
Ssc.18593.2.A1_at	ITC.15095.1	NM_144767.3	Homo sapiens A kinase (PRKA) anchor protein 13 (AKAP13); transcript variant 3; mRNA	11214	AKAP13	9606	391	0	3075	0
Ssc.12521.1.A1_at	ITC.17719.1	NM_007200.3	Homo sapiens A kinase (PRKA) anchor protein 13 (AKAP13); transcript variant 2; mRNA	11214	AKAP13	9606	486	0	1070	0
Ssc.17348.1.S1_at	ITC.15095.1	NM_144767.3	Homo sapiens A kinase (PRKA) anchor protein 13 (AKAP13); transcript variant 3; mRNA	11214	AKAP13	9606	718	0	3075	0
Ssc.21006.1.S1_at	ITC.15095.1	NM_144767.3	Homo sapiens A kinase (PRKA) anchor protein 13 (AKAP13); transcript variant 3; mRNA	11214	AKAP13	9606	607	0	3075	0
Ssc.9731.1.A1_at	ITC.15095.2	NM_144767.3	Homo sapiens A kinase (PRKA) anchor protein 13 (AKAP13); transcript variant 3; mRNA	11214	AKAP13	9606	991	0	244	0
Ssc.1384.2.S1_at	ITC.30083.1431	NM_005751.4	Homo sapiens A kinase (PRKA) anchor protein (yotiao) 9 (AKAP9); transcript variant 2; mRNA	10142	AKAP9	9606	922	0	1211	0
Ssc.1384.1.S1_at	ITC.30083.800	NM_005751.4	Homo sapiens A kinase (PRKA) anchor protein (yotiao) 9 (AKAP9); transcript variant 2; mRNA	10142	AKAP9	9606	702	0	575	0
Ssc.9481.1.A1_at	ITC.15044.131	NM_018064.2	Homo sapiens akirin 2 (AKIRIN2); mRNA >gi|38014228|gb|BC000764.2| Homo sapiens akirin 2; mRNA (cDNA clone MGC:2740 IMAGE:2822886); complete cds	55122	AKIRIN2	9606	54	1e-06	1451	0
Ssc.9416.1.S1_at	ITC.15044.131	NM_018064.2	Homo sapiens akirin 2 (AKIRIN2); mRNA >gi|38014228|gb|BC000764.2| Homo sapiens akirin 2; mRNA (cDNA clone MGC:2740 IMAGE:2822886); complete cds	55122	AKIRIN2	9606	821	0	1451	0
Ssc.9416.2.A1_at	ITC.15044.131	NM_018064.2	Homo sapiens akirin 2 (AKIRIN2); mRNA >gi|38014228|gb|BC000764.2| Homo sapiens akirin 2; mRNA (cDNA clone MGC:2740 IMAGE:2822886); complete cds	55122	AKIRIN2	9606	769	0	1451	0
Ssc.19672.1.S1_at	ITC.1.335	NM_001014432.1	Homo sapiens v-akt murine thymoma viral oncogene homolog 1 (AKT1); transcript variant 2; mRNA	207	AKT1	9606	452	0	498	0
Ssc.19672.2.A1_at	ITC.1.335	NM_001014432.1	Homo sapiens v-akt murine thymoma viral oncogene homolog 1 (AKT1); transcript variant 2; mRNA	207	AKT1	9606	480	0	498	0
Ssc.20904.1.A1_at	ITC.4.392	NM_005465.3	Homo sapiens v-akt murine thymoma viral oncogene homolog 3 (protein kinase B; gamma) (AKT3); transcript variant 1; mRNA	10000	AKT3	9606	1007	0	400	0
Ssc.4415.1.S1_at	ITC.45856.1	NM_000697.2	Homo sapiens arachidonate 12-lipoxygenase (ALOX12); mRNA	239	ALOX12	9606	936	0	841	0
Ssc.24889.1.S1_at	ITC.46833.1	NM_000697.2	Homo sapiens arachidonate 12-lipoxygenase (ALOX12); mRNA	239	ALOX12	9606	1090	0	125	4e-26
Ssc.1894.1.S1_at	ITC.30079.1606	NM_001633.3	Homo sapiens alpha-1-microglobulin/bikunin precursor (AMBP); mRNA	259	AMBP	9606	777	0	805	0
Ssc.30877.1.S1_at	ITC.3.189	NM_001098526.1	Homo sapiens adhesion molecule; interacts with CXADR antigen 1 (AMICA1); transcript variant 1; mRNA	120425	AMICA1	9606	1084	0	387	0
Ssc.5290.1.S1_at	ITC.59392.736	NM_001635.2	Homo sapiens amphiphysin (AMPH); transcript variant 1; mRNA	273	AMPH	9606	979	0	194	0
Ssc.23851.1.A1_at	ITC.17934.1	NM_022662.2	Homo sapiens anaphase promoting complex subunit 1 (ANAPC1); mRNA	64682	ANAPC1	9606	959	0	1142	0
Ssc.22606.1.A1_at	ITC.123.1	NM_022662.2	Homo sapiens anaphase promoting complex subunit 1 (ANAPC1); mRNA	64682	ANAPC1	9606	1031	0	1487	0
Ssc.2261.1.S1_at	ITC.59384.166	NM_001002244.1	Homo sapiens anaphase promoting complex subunit 11 (ANAPC11); transcript variant 1; mRNA	51529	ANAPC11	9606	737	0	248	0
Ssc.2221.1.S1_at	ITC.30087.435	NR_024401.1	Homo sapiens anaphase promoting complex subunit 13 (ANAPC13); transcript variant 3; transcribed RNA	25847	ANAPC13	9606	605	0	394	0
Ssc.1633.1.A1_at	ITC.12.144	NM_013366.3	Homo sapiens anaphase promoting complex subunit 2 (ANAPC2); mRNA	29882	ANAPC2	9606	1017	0	2908	0
Ssc.18433.1.S1_at	ITC.30080.997	NM_013367.2	Homo sapiens anaphase promoting complex subunit 4 (ANAPC4); mRNA	29945	ANAPC4	9606	888	0	1082	0
Ssc.820.1.S1_at	ITC.44056.998	NM_001150.2	Homo sapiens alanyl (membrane) aminopeptidase (ANPEP); mRNA	290	ANPEP	9606	985	0	615	0
Ssc.14559.1.S1_at	gnl|ti|1377326819	NM_000700.1	Homo sapiens annexin A1 (ANXA1); mRNA >gi|34387|emb|X05908.1|HSLIPCR Homo sapiens mRNA for lipocortin	301	ANXA1	9606	1035	0	531	0
Ssc.12241.1.A1_at	gnl|ti|1381338667	NM_004039.2	Homo sapiens annexin A2 (ANXA2); transcript variant 3; mRNA	302	ANXA2	9606	846	0	335	0
Ssc.3436.1.A1_at	ITC.31299.1	NM_017413.3	Homo sapiens apelin (APLN); mRNA	8862	APLN	9606	446	0	145	4e-32
Ssc.807.1.S1_at	ITC.30102.39	NM_000039.1	Homo sapiens apolipoprotein A-I (APOA1); mRNA	335	APOA1	9606	1049	0	706	0
Ssc.3703.1.S1_at	ITC.3.139	NM_001643.1	Homo sapiens apolipoprotein A-II (APOA2); mRNA	336	APOA2	9606	749	0	278	0
Ssc.19498.1.A1_at	ITC.52924.1	NM_001643.1	Homo sapiens apolipoprotein A-II (APOA2); mRNA	336	APOA2	9606	383	0	137	5e-30
Ssc.14503.1.S1_at	ITC.15044.555	NM_000482.3	Homo sapiens apolipoprotein A-IV (APOA4); mRNA	337	APOA4	9606	668	0	967	0
Ssc.1342.1.A1_at	ITC.30103.206	NM_000041.2	Homo sapiens apolipoprotein E (APOE); mRNA	348	APOE	9606	936	0	640	0
Ssc.1342.1.S1_at	ITC.30103.206	NM_000041.2	Homo sapiens apolipoprotein E (APOE); mRNA	348	APOE	9606	620	0	640	0
Ssc.14258.1.S1_at	gnl|ti|1380356454	NM_001136131.1	Homo sapiens amyloid beta (A4) precursor protein (APP); transcript variant 7; mRNA	351	APP	9606	914	0	755	0
Ssc.3832.1.S1_at	ITC.59388.822	NM_004925.3	Homo sapiens aquaporin 3 (Gill blood group) (AQP3); mRNA	360	AQP3	9606	763	0	153	2e-34
Ssc.5617.1.S1_at	ITC.59371.1288	NM_001650.4	Homo sapiens aquaporin 4 (AQP4); transcript variant a; mRNA	361	AQP4	9606	860	0	327	0
Ssc.10894.1.A1_at	gnl|ti|1380347676	NM_001650.4	Homo sapiens aquaporin 4 (AQP4); transcript variant a; mRNA	361	AQP4	9606	559	0	135	4e-29
Ssc.12983.1.S1_at	ITC.15044.575	NM_001663.3	Homo sapiens ADP-ribosylation factor 6 (ARF6); mRNA	382	ARF6	9606	377	0	1546	0
Ssc.14444.3.A1_a_at	ITC.5.946	NM_001172.3	Homo sapiens arginase; type II (ARG2); nuclear gene encoding mitochondrial protein; mRNA	384	ARG2	9606	720	0	1374	0
Ssc.29654.1.A1_at	ITC.5.946	NM_001172.3	Homo sapiens arginase; type II (ARG2); nuclear gene encoding mitochondrial protein; mRNA	384	ARG2	9606	137	1e-31	1374	0
Ssc.14444.2.S1_at	ITC.5.946	NM_001172.3	Homo sapiens arginase; type II (ARG2); nuclear gene encoding mitochondrial protein; mRNA	384	ARG2	9606	400	0	1374	0
Ssc.31195.1.S1_at	ITC.59386.3262	NM_001173.2	Homo sapiens Rho GTPase activating protein 5 (ARHGAP5); transcript variant 2; mRNA	394	ARHGAP5	9606	900	0	515	0
Ssc.25179.1.A1_at	ITC.17214.1	NM_001173.2	Homo sapiens Rho GTPase activating protein 5 (ARHGAP5); transcript variant 2; mRNA	394	ARHGAP5	9606	287	0	299	0
Ssc.6374.1.A1_at	ITC.7.112	NM_001173.2	Homo sapiens Rho GTPase activating protein 5 (ARHGAP5); transcript variant 2; mRNA	394	ARHGAP5	9606	668	0	686	0
Ssc.29167.1.A1_at	ITC.59386.3262	NM_001173.2	Homo sapiens Rho GTPase activating protein 5 (ARHGAP5); transcript variant 2; mRNA	394	ARHGAP5	9606	274	0	515	0
Ssc.1230.2.S1_at	ITC.30087.321	NM_001175.4	Homo sapiens Rho GDP dissociation inhibitor (GDI) beta (ARHGDIB); mRNA	397	ARHGDIB	9606	827	0	589	0
Ssc.1230.1.A1_at	ITC.30087.321	NM_001175.4	Homo sapiens Rho GDP dissociation inhibitor (GDI) beta (ARHGDIB); mRNA	397	ARHGDIB	9606	513	0	589	0
Ssc.3443.1.A1_at	ITC.787.1	NM_006321.2	Homo sapiens ariadne homolog 2 (Drosophila) (ARIH2); mRNA	10425	ARIH2	9606	500	0	2551	0
Ssc.15452.1.S1_at	ITC.787.1	NM_006321.2	Homo sapiens ariadne homolog 2 (Drosophila) (ARIH2); mRNA	10425	ARIH2	9606	615	0	2551	0
Ssc.3443.2.S1_at	ITC.787.1	NM_006321.2	Homo sapiens ariadne homolog 2 (Drosophila) (ARIH2); mRNA	10425	ARIH2	9606	781	0	2551	0
Ssc.17312.2.A1_at	ITC.44056.90	NM_006409.2	Homo sapiens actin related protein 2/3 complex; subunit 1A; 41kDa (ARPC1A); mRNA	10552	ARPC1A	9606	930	0	349	0
Ssc.17312.1.A1_at	ITC.44056.90	NM_006409.2	Homo sapiens actin related protein 2/3 complex; subunit 1A; 41kDa (ARPC1A); mRNA	10552	ARPC1A	9606	692	0	349	0
Ssc.7735.1.S1_at	ITC.44056.1043	NM_006409.2	Homo sapiens actin related protein 2/3 complex; subunit 1A; 41kDa (ARPC1A); mRNA	10552	ARPC1A	9606	829	0	1792	0
Ssc.7735.2.S1_at	ITC.44056.1043	NM_006409.2	Homo sapiens actin related protein 2/3 complex; subunit 1A; 41kDa (ARPC1A); mRNA	10552	ARPC1A	9606	745	0	1792	0
Ssc.7735.3.S1_at	ITC.44056.1043	NM_006409.2	Homo sapiens actin related protein 2/3 complex; subunit 1A; 41kDa (ARPC1A); mRNA	10552	ARPC1A	9606	426	0	1792	0
Ssc.15456.1.S1_at	gnl|ti|1376891508	NM_005720.2	Homo sapiens actin related protein 2/3 complex; subunit 1B; 41kDa (ARPC1B); mRNA	10095	ARPC1B	9606	749	0	638	0
Ssc.1149.1.S1_at	ITC.15067.21	NM_152862.1	Homo sapiens actin related protein 2/3 complex; subunit 2; 34kDa (ARPC2); transcript variant 1; mRNA	10109	ARPC2	9606	718	0	1790	0
Ssc.1149.2.A1_at	ITC.15067.66	NM_005731.2	Homo sapiens actin related protein 2/3 complex; subunit 2; 34kDa (ARPC2); transcript variant 2; mRNA	10109	ARPC2	9606	678	0	1035	0
Ssc.24892.1.S1_at	ITC.30079.905	NM_001024960.1	Homo sapiens actin related protein 2/3 complex; subunit 4; 20kDa (ARPC4); transcript variant 3; mRNA	10093	ARPC4	9606	1037	0	283	0
Ssc.24979.1.S1_at	ITC.30079.713	NM_001024960.1	Homo sapiens actin related protein 2/3 complex; subunit 4; 20kDa (ARPC4); transcript variant 3; mRNA	10093	ARPC4	9606	555	0	301	0
Ssc.17254.1.A1_at	ITC.30123.32	NM_005717.2	Homo sapiens actin related protein 2/3 complex; subunit 5; 16kDa (ARPC5); mRNA	10092	ARPC5	9606	735	0	844	0
Ssc.1593.1.S1_at	ITC.800.1	NM_030978.1	Homo sapiens actin related protein 2/3 complex; subunit 5-like (ARPC5L); mRNA >gi|12654000|gb|BC000798.1| Homo sapiens actin related protein 2/3 complex; subunit 5-like; mRNA (cDNA clone MGC:5476 IMAGE:3451934); complete cds	81873	ARPC5L	9606	860	0	529	0
Ssc.18473.1.A1_at	ITC.59388.495	NM_004313.3	Homo sapiens arrestin; beta 2 (ARRB2); transcript variant 1; mRNA	409	ARRB2	9606	454	0	1701	0
Ssc.24852.1.A1_at	ITC.59408.2661	NM_018482.2	Homo sapiens ArfGAP with SH3 domain; ankyrin repeat and PH domain 1 (ASAP1); mRNA	50807	ASAP1	9606	761	0	289	0
Ssc.15114.1.S1_at	ITC.59408.86	NM_018482.2	Homo sapiens ArfGAP with SH3 domain; ankyrin repeat and PH domain 1 (ASAP1); mRNA	50807	ASAP1	9606	1078	0	1681	0
Ssc.5337.1.S1_at	gnl|ti|470932472	NM_001135191.1	Homo sapiens ArfGAP with SH3 domain; ankyrin repeat and PH domain 2 (ASAP2); transcript variant 2; mRNA	8853	ASAP2	9606	529	0	182	9.95e-44
Ssc.4286.1.A1_at	ITC.59405.2016	NM_017707.2	Homo sapiens ArfGAP with SH3 domain; ankyrin repeat and PH domain 3 (ASAP3); mRNA >gi|19071866|dbj|AB056749.1| Homo sapiens UPLC1 mRNA for up-regulated in liver cancer 1; complete cds	55616	ASAP3	9606	932	0	488	0
Ssc.12849.1.A1_at	ITC.1057.1	NM_001012428.1	Homo sapiens ankyrin repeat and SOCS box-containing 11 (ASB11); transcript variant 2; mRNA	140456	ASB11	9606	1013	0	882	0
Ssc.1943.2.S1_at	ITC.59371.579	NM_024701.2	Homo sapiens ankyrin repeat and SOCS box-containing 13 (ASB13); mRNA	79754	ASB13	9606	480	0	841	0
Ssc.27198.1.A1_at	ITC.1130.3	NM_145863.1	Homo sapiens ankyrin repeat and SOCS box-containing 3 (ASB3); transcript variant 2; mRNA	51130	ASB3	9606	652	0	755	0
Ssc.27198.2.A1_at	ITC.1130.1	NM_016115.3	Homo sapiens ankyrin repeat and SOCS box-containing 3 (ASB3); transcript variant 1; mRNA	51130	ASB3	9606	884	0	1328	0
Ssc.7900.1.A1_at	ITC.47224.1	NM_198243.1	Homo sapiens ankyrin repeat and SOCS box-containing 7 (ASB7); transcript variant 2; mRNA	140460	ASB7	9606	400	0	313	0
Ssc.9721.1.A1_at	ITC.15047.272	NM_024095.3	Homo sapiens ankyrin repeat and SOCS box-containing 8 (ASB8); mRNA	140461	ASB8	9606	458	0	129	4e-27
Ssc.10762.1.A1_at	ITC.825.1	NM_005171.3	Homo sapiens activating transcription factor 1 (ATF1); mRNA	466	ATF1	9606	660	0	791	0
Ssc.10762.2.A1_at	ITC.825.1	NM_005171.3	Homo sapiens activating transcription factor 1 (ATF1); mRNA	466	ATF1	9606	270	0	791	0
Ssc.12840.1.A1_at	ITC.1772.1	NM_001880.2	Homo sapiens activating transcription factor 2 (ATF2); mRNA	1386	ATF2	9606	529	0	1764	0
Ssc.24763.1.A1_at	ITC.1772.1	NM_001880.2	Homo sapiens activating transcription factor 2 (ATF2); mRNA	1386	ATF2	9606	656	0	1764	0
Ssc.30775.1.S1_at	ITC.59386.3295	NM_012068.4	Homo sapiens activating transcription factor 5 (ATF5); mRNA	22809	ATF5	9606	684	0	392	0
Ssc.8659.2.S1_a_at	ITC.24.38	NM_004707.2	Homo sapiens ATG12 autophagy related 12 homolog (S. cerevisiae) (ATG12); mRNA	9140	ATG12	9606	246	0	454	0
Ssc.8659.3.S1_at	ITC.24.4	NM_004707.2	Homo sapiens ATG12 autophagy related 12 homolog (S. cerevisiae) (ATG12); mRNA	9140	ATG12	9606	690	0	285	0
Ssc.8659.1.A1_at	ITC.24.38	NM_004707.2	Homo sapiens ATG12 autophagy related 12 homolog (S. cerevisiae) (ATG12); mRNA	9140	ATG12	9606	745	0	454	0
Ssc.2160.1.S1_at	ITC.30080.1151	NM_004849.2	Homo sapiens ATG5 autophagy related 5 homolog (S. cerevisiae) (ATG5); mRNA	9474	ATG5	9606	500	0	507	0
Ssc.24117.1.A1_a_at	ITC.45233.3	NM_001136031.1	Homo sapiens ATG7 autophagy related 7 homolog (S. cerevisiae) (ATG7); mRNA >gi|22761169|dbj|AK075221.1| Homo sapiens cDNA FLJ90740 fis; clone PLACE1011045; highly similar to Autophagy-related protein 7	10533	ATG7	9606	394	0	940	0
Ssc.21876.1.S1_at	ITC.30089.100	NM_138292.3	Homo sapiens ataxia telangiectasia mutated (ATM); transcript variant 2; mRNA	472	ATM	9606	793	0	94	1e-16
Ssc.8232.1.A1_at	ITC.59378.510	NM_012463.2	Homo sapiens ATPase; H+ transporting; lysosomal V0 subunit a2 (ATP6V0A2); mRNA	23545	ATP6V0A2	9606	573	0	228	0
Ssc.13231.1.S1_at	ITC.44057.310	NM_139321.2	Homo sapiens attractin (ATRN); transcript variant 1; mRNA	8455	ATRN	9606	803	0	5675	0
Ssc.13231.2.A1_at	ITC.44057.408	NM_139321.2	Homo sapiens attractin (ATRN); transcript variant 1; mRNA	8455	ATRN	9606	317	0	862	0
Ssc.15968.1.S1_at	ITC.44057.310	NM_139321.2	Homo sapiens attractin (ATRN); transcript variant 1; mRNA	8455	ATRN	9606	872	0	5675	0
Ssc.15968.1.A1_at	ITC.44057.310	NM_139321.2	Homo sapiens attractin (ATRN); transcript variant 1; mRNA	8455	ATRN	9606	957	0	5675	0
Ssc.7686.1.S1_at	ITC.44057.408	NM_139321.2	Homo sapiens attractin (ATRN); transcript variant 1; mRNA	8455	ATRN	9606	440	0	862	0
Ssc.1988.3.S1_at	ITC.59401.270	NM_002973.3	Homo sapiens ataxin 2 (ATXN2); mRNA	6311	ATXN2	9606	722	0	1503	0
Ssc.1988.2.A1_a_at	gnl|ti|1382799367	NM_002973.3	Homo sapiens ataxin 2 (ATXN2); mRNA	6311	ATXN2	9606	509	0	678	0
Ssc.6566.1.A1_at	ITC.59371.118	NM_021913.3	Homo sapiens AXL receptor tyrosine kinase (AXL); transcript variant 1; mRNA	558	AXL	9606	668	0	2060	0
Ssc.17859.1.A1_at	ITC.30085.144	NM_022461.3	Homo sapiens 5-azacytidine induced 2 (AZI2); transcript variant 1; mRNA	64343	AZI2	9606	866	0	313	0
Ssc.31055.1.A1_at	ITC.30085.47	NM_022461.3	Homo sapiens 5-azacytidine induced 2 (AZI2); transcript variant 1; mRNA	64343	AZI2	9606	773	0	745	0
Ssc.12348.1.S1_at	gnl|ti|1380369420	NM_004048.2	Homo sapiens beta-2-microglobulin (B2M); mRNA	567	B2M	9606	575	0	94	1e-16
Ssc.16343.1.A1_at	ITC.16433.1	NM_001188.3	Homo sapiens BCL2-antagonist/killer 1 (BAK1); mRNA	578	BAK1	9606	307	0	634	0
Ssc.16343.1.S1_at	ITC.16433.1	NM_001188.3	Homo sapiens BCL2-antagonist/killer 1 (BAK1); mRNA	578	BAK1	9606	317	0	634	0
Ssc.26065.1.S1_at	ITC.16660.1	NM_014567.2	Homo sapiens breast cancer anti-estrogen resistance 1 (BCAR1); mRNA	9564	BCAR1	9606	757	0	539	0
Ssc.20685.1.S1_at	ITC.1398.2	NM_000633.2	Homo sapiens B-cell CLL/lymphoma 2 (BCL2); nuclear gene encoding mitochondrial protein; transcript variant alpha; mRNA	596	BCL2	9606	726	0	129	3e-27
Ssc.6811.1.A1_at	ITC.16564.1	NM_000633.2	Homo sapiens B-cell CLL/lymphoma 2 (BCL2); nuclear gene encoding mitochondrial protein; transcript variant alpha; mRNA	596	BCL2	9606	626	0	234	0
Ssc.6811.2.S1_at	ITC.16564.1	NM_000633.2	Homo sapiens B-cell CLL/lymphoma 2 (BCL2); nuclear gene encoding mitochondrial protein; transcript variant alpha; mRNA	596	BCL2	9606	892	0	234	0
Ssc.16334.1.S1_at	ITC.59388.2741	NM_138578.1	Homo sapiens BCL2-like 1 (BCL2L1); nuclear gene encoding mitochondrial protein; transcript variant 1; mRNA >gi|17939633|gb|BC019307.1| Homo sapiens BCL2-like 1; mRNA (cDNA clone MGC:4204 IMAGE:2823498); complete cds	598	BCL2L1	9606	1114	0	1336	0
Ssc.16334.1.S2_at	ITC.59388.2741	NM_138578.1	Homo sapiens BCL2-like 1 (BCL2L1); nuclear gene encoding mitochondrial protein; transcript variant 1; mRNA >gi|17939633|gb|BC019307.1| Homo sapiens BCL2-like 1; mRNA (cDNA clone MGC:4204 IMAGE:2823498); complete cds	598	BCL2L1	9606	1065	0	1336	0
Ssc.27319.1.S1_at	ITC.15044.837	NM_138621.3	Homo sapiens BCL2-like 11 (apoptosis facilitator) (BCL2L11); transcript variant 1; mRNA	10018	BCL2L11	9606	724	0	359	0
Ssc.23493.1.S1_at	ITC.2495.2	NM_138621.3	Homo sapiens BCL2-like 11 (apoptosis facilitator) (BCL2L11); transcript variant 1; mRNA	10018	BCL2L11	9606	274	0	313	0
Ssc.23493.1.A1_at	ITC.2495.2	NM_138621.3	Homo sapiens BCL2-like 11 (apoptosis facilitator) (BCL2L11); transcript variant 1; mRNA	10018	BCL2L11	9606	264	0	313	0
Ssc.15518.1.A1_at	ITC.59379.333	NM_001134738.1	Homo sapiens B-cell CLL/lymphoma 6 (BCL6); transcript variant 3; mRNA	604	BCL6	9606	450	0	438	0
Ssc.15918.1.S1_at	ITC.19389.1	NM_000623.3	Homo sapiens bradykinin receptor B2 (BDKRB2); mRNA	624	BDKRB2	9606	1015	0	975	0
Ssc.16243.1.S1_at	ITC.1648.1	NM_170735.4	Homo sapiens brain-derived neurotrophic factor (BDNF); transcript variant 1; mRNA	627	BDNF	9606	1045	0	1066	0
Ssc.6792.1.A1_at	ITC.44056.2169	NM_001166.3	Homo sapiens baculoviral IAP repeat-containing 2 (BIRC2); mRNA	329	BIRC2	9606	587	0	196	0
Ssc.3623.2.A1_at	gnl|ti|1376796205	NM_001166.3	Homo sapiens baculoviral IAP repeat-containing 2 (BIRC2); mRNA	329	BIRC2	9606	472	0	444	0
Ssc.3623.1.S1_at	gnl|ti|1380915205	NM_001166.3	Homo sapiens baculoviral IAP repeat-containing 2 (BIRC2); mRNA	329	BIRC2	9606	567	0	739	0
Ssc.16110.1.A1_at	ITC.44056.1456	NM_001165.3	Homo sapiens baculoviral IAP repeat-containing 3 (BIRC3); transcript variant 1; mRNA	330	BIRC3	9606	396	0	1239	0
Ssc.17512.1.S1_at	ITC.44056.2092	NM_182962.1	Homo sapiens baculoviral IAP repeat-containing 3 (BIRC3); transcript variant 2; mRNA	330	BIRC3	9606	728	0	299	0
Ssc.432.1.S1_at	ITC.44850.1	NM_001168.2	Homo sapiens baculoviral IAP repeat-containing 5 (BIRC5); transcript variant 1; mRNA	332	BIRC5	9606	1076	0	539	0
Ssc.2712.1.S1_at	ITC.44850.1	NM_001168.2	Homo sapiens baculoviral IAP repeat-containing 5 (BIRC5); transcript variant 1; mRNA	332	BIRC5	9606	553	0	539	0
Ssc.11484.1.A1_at	ITC.30080.1316	NM_000386.2	Homo sapiens bleomycin hydrolase (BLMH); mRNA	642	BLMH	9606	1047	0	244	0
Ssc.8594.1.A1_at	ITC.15044.26	NM_013314.3	Homo sapiens B-cell linker (BLNK); transcript variant 1; mRNA	29760	BLNK	9606	470	0	1090	0
Ssc.13321.1.A1_at	ITC.59408.932	NM_005180.5	Homo sapiens BMI1 polycomb ring finger oncogene (BMI1); mRNA >gi|39644532|gb|BC011652.2| Homo sapiens BMI1 polycomb ring finger oncogene; mRNA (cDNA clone MGC:12685 IMAGE:4138748); complete cds	648	BMI1	9606	617	0	733	0
Ssc.21774.1.S1_at	ITC.30323.3	NM_001719.2	Homo sapiens bone morphogenetic protein 7 (BMP7); mRNA	655	BMP7	9606	1070	0	1830	0
Ssc.837.1.A1_at	ITC.20.70	NM_001725.2	Homo sapiens bactericidal/permeability-increasing protein (BPI); mRNA	671	BPI	9606	995	0	149	6e-33
Ssc.8960.1.A1_at	ITC.20.69	NM_001725.2	Homo sapiens bactericidal/permeability-increasing protein (BPI); mRNA	671	BPI	9606	436	0	149	4e-33
Ssc.16964.2.S1_a_at	ITC.59388.1071	NM_001113182.1	Homo sapiens bromodomain containing 2 (BRD2); transcript variant 2; mRNA	6046	BRD2	9606	674	0	583	0
Ssc.20953.1.S1_at	ITC.59388.113	NM_001113182.1	Homo sapiens bromodomain containing 2 (BRD2); transcript variant 2; mRNA	6046	BRD2	9606	660	0	2165	0
Ssc.3867.1.A1_at	ITC.30117.42	NM_003939.3	Homo sapiens beta-transducin repeat containing (BTRC); transcript variant 2; mRNA	8945	BTRC	9606	466	0	151	9e-34
Ssc.833.1.S1_at	ITC.59392.181	NM_015991.2	Homo sapiens complement component 1; q subcomponent; A chain (C1QA); mRNA	712	C1QA	9606	930	0	287	0
Ssc.15405.1.S1_at	ITC.30079.554	NM_000491.3	Homo sapiens complement component 1; q subcomponent; B chain (C1QB); mRNA	713	C1QB	9606	573	6e-39	170	6e-40
Ssc.11004.1.S1_at	ITC.30079.1801	NM_000491.3	Homo sapiens complement component 1; q subcomponent; B chain (C1QB); mRNA	713	C1QB	9606	1051	0	482	0
Ssc.6730.1.S1_at	ITC.30111.23	NM_001212.3	Homo sapiens complement component 1; q subcomponent binding protein (C1QBP); nuclear gene encoding mitochondrial protein; mRNA >gi|338044|gb|L04636.1|HUMSF2P32A Homo sapiens pre-mRNA splicing factor 2 p32 subunit (SF2p32) mRNA; complete cds	708	C1QBP	9606	952	0	688	0
Ssc.17316.1.S1_at	ITC.15048.146	NM_172369.3	Homo sapiens complement component 1; q subcomponent; C chain (C1QC); transcript variant 2; mRNA	714	C1QC	9606	991	0	420	0
Ssc.983.1.S1_at	ITC.30112.41	NM_001733.4	Homo sapiens complement component 1; r subcomponent (C1R); mRNA >gi|23243255|gb|BC035220.1| Homo sapiens complement component 1; r subcomponent; mRNA (cDNA clone MGC:24904 IMAGE:4777940); complete cds	715	C1R	9606	729	0	1600	0
Ssc.1177.1.S1_at	ITC.1.857	NM_201442.1	Homo sapiens complement component 1; s subcomponent (C1S); transcript variant 2; mRNA	716	C1S	9606	1061	0	1185	0
Ssc.19364.1.S1_at	ITC.59373.302	NM_000063.3	Homo sapiens complement component 2 (C2); mRNA	717	C2	9606	973	0	1812	0
Ssc.17026.1.S1_at	ITC.30088.114	NM_001002029.3	Homo sapiens complement component 4B (Childo blood group) (C4B); mRNA	721	C4B	9606	938	0	1578	0
Ssc.11162.1.S1_at	ITC.15054.143	NM_000715.3	Homo sapiens complement component 4 binding protein; alpha (C4BPA); mRNA	722	C4BPA	9606	898	0	206	0
Ssc.21108.1.S1_at	ITC.59406.1205	NM_001735.2	Homo sapiens complement component 5 (C5); mRNA	727	C5	9606	817	0	3832	0
Ssc.15950.1.S1_at	ITC.16775.1	NM_001736.3	Homo sapiens complement component 5a receptor 1 (C5AR1); mRNA	728	C5AR1	9606	944	0	408	0
Ssc.6777.1.A1_at	ITC.44907.1	NM_001115131.1	Homo sapiens complement component 6 (C6); transcript variant 2; mRNA	729	C6	9606	729	0	1677	0
Ssc.870.1.S1_at	ITC.59405.497	NM_000587.2	Homo sapiens complement component 7 (C7); mRNA	730	C7	9606	1150	0	1374	0
Ssc.18177.2.A1_at	ITC.30082.11	NM_000066.2	Homo sapiens complement component 8; beta polypeptide (C8B); mRNA	732	C8B	9606	394	0	963	0
Ssc.18177.1.S1_at	ITC.30082.11	NM_000066.2	Homo sapiens complement component 8; beta polypeptide (C8B); mRNA	732	C8B	9606	926	0	963	0
Ssc.17930.2.S1_at	ITC.1.704	NM_000606.2	Homo sapiens complement component 8; gamma polypeptide (C8G); mRNA	733	C8G	9606	597	0	325	0
Ssc.17930.1.A1_at	ITC.1.90	NM_000606.2	Homo sapiens complement component 8; gamma polypeptide (C8G); mRNA	733	C8G	9606	547	0	507	0
Ssc.18872.1.A1_at	ITC.59392.120	NM_001737.3	Homo sapiens complement component 9 (C9); mRNA	735	C9	9606	240	0	424	0
Ssc.5108.1.S1_at	ITC.59392.1000	NM_001737.3	Homo sapiens complement component 9 (C9); mRNA	735	C9	9606	819	0	333	0
Ssc.11149.2.S1_at	ITC.30082.95	NM_001216.2	Homo sapiens carbonic anhydrase IX (CA9); mRNA	768	CA9	9606	803	0	692	0
Ssc.11149.1.S1_at	ITC.30082.95	NM_001216.2	Homo sapiens carbonic anhydrase IX (CA9); mRNA	768	CA9	9606	918	0	692	0
Ssc.4599.1.A1_at	ITC.44057.621	NM_001129839.1	Homo sapiens calcium channel; voltage-dependent; L type; alpha 1C subunit (CACNA1C); transcript variant 13; mRNA	775	CACNA1C	9606	712	0	527	0
Ssc.9672.1.A1_at	ITC.16136.3	NM_014333.3	Homo sapiens cell adhesion molecule 1 (CADM1); transcript variant 1; mRNA	23705	CADM1	9606	486	0	694	0
Ssc.20151.1.S1_at	ITC.15069.28	NM_001098517.1	Homo sapiens cell adhesion molecule 1 (CADM1); transcript variant 2; mRNA	23705	CADM1	9606	745	0	642	0
Ssc.3823.1.A1_at	ITC.15069.53	NM_001098517.1	Homo sapiens cell adhesion molecule 1 (CADM1); transcript variant 2; mRNA	23705	CADM1	9606	391	0	353	0
Ssc.9672.2.S1_at	ITC.16136.1	NM_014333.3	Homo sapiens cell adhesion molecule 1 (CADM1); transcript variant 1; mRNA	23705	CADM1	9606	848	0	1487	0
Ssc.3106.1.S1_at	ITC.59383.271	NM_004343.3	Homo sapiens calreticulin (CALR); mRNA	811	CALR	9606	563	0	139	3e-30
Ssc.2491.1.S1_at	ITC.15962.1	NM_172170.3	Homo sapiens calcium/calmodulin-dependent protein kinase II gamma (CAMK2G); transcript variant 3; mRNA	818	CAMK2G	9606	662	0	1011	0
Ssc.5879.4.S1_a_at	ITC.15914.4	NM_172171.1	Homo sapiens calcium/calmodulin-dependent protein kinase II gamma (CAMK2G); transcript variant 1; mRNA	818	CAMK2G	9606	1086	0	2635	0
Ssc.420.2.S1_x_at	gnl|ti|448061532	NM_004345.3	Homo sapiens cathelicidin antimicrobial peptide (CAMP); mRNA	820	CAMP	9606	678	0	78	6e-12
Ssc.27609.2.S1_at	gnl|ti|1380074362	NM_004345.3	Homo sapiens cathelicidin antimicrobial peptide (CAMP); mRNA	820	CAMP	9606	432	0	111	6e-22
Ssc.420.4.S1_at	ITC.59386.2455	NM_004345.3	Homo sapiens cathelicidin antimicrobial peptide (CAMP); mRNA	820	CAMP	9606	359	0	115	3e-23
Ssc.420.3.S1_at	gnl|ti|1377893127	NM_004345.3	Homo sapiens cathelicidin antimicrobial peptide (CAMP); mRNA	820	CAMP	9606	430	0	117	8e-24
Ssc.27609.1.S1_at	ITC.59386.1386	NM_004345.3	Homo sapiens cathelicidin antimicrobial peptide (CAMP); mRNA	820	CAMP	9606	500	0	125	3e-26
Ssc.420.4.S1_a_at	gnl|ti|448061532	NM_004345.3	Homo sapiens cathelicidin antimicrobial peptide (CAMP); mRNA	820	CAMP	9606	107	3e-23	78	6e-12
Ssc.21107.3.A1_at	gnl|ti|1382797371	NM_001746.3	Homo sapiens calnexin (CANX); transcript variant 1; mRNA	821	CANX	9606	630	0	159	3e-36
Ssc.21107.1.S1_at	ITC.59408.2535	NM_001746.3	Homo sapiens calnexin (CANX); transcript variant 1; mRNA	821	CANX	9606	363	0	2034	0
Ssc.13502.1.S1_at	ITC.9964.1	NM_001746.3	Homo sapiens calnexin (CANX); transcript variant 1; mRNA	821	CANX	9606	1019	0	107	1e-20
Ssc.21107.2.S1_at	gnl|ti|1376793758	NM_001746.3	Homo sapiens calnexin (CANX); transcript variant 1; mRNA	821	CANX	9606	652	0	192	0
Ssc.3331.1.A1_at	ITC.15044.2040	NM_006135.2	Homo sapiens capping protein (actin filament) muscle Z-line; alpha 1 (CAPZA1); mRNA	829	CAPZA1	9606	965	0	688	0
Ssc.4047.2.S1_at	ITC.30082.733	NM_006136.2	Homo sapiens capping protein (actin filament) muscle Z-line; alpha 2 (CAPZA2); mRNA	830	CAPZA2	9606	539	0	1558	0
Ssc.4047.1.S1_at	ITC.30082.733	NM_006136.2	Homo sapiens capping protein (actin filament) muscle Z-line; alpha 2 (CAPZA2); mRNA	830	CAPZA2	9606	535	0	1558	0
Ssc.4047.3.S1_at	ITC.30082.733	NM_006136.2	Homo sapiens capping protein (actin filament) muscle Z-line; alpha 2 (CAPZA2); mRNA	830	CAPZA2	9606	519	0	1558	0
Ssc.18896.1.A1_at	ITC.46638.2	NM_052814.3	Homo sapiens caspase recruitment domain family; member 9 (CARD9); transcript variant 2; mRNA	64170	CARD9	9606	444	0	860	0
Ssc.16012.1.S1_at	ITC.15047.77	NM_033293.2	Homo sapiens caspase 1; apoptosis-related cysteine peptidase (interleukin 1; beta; convertase) (CASP1); transcript variant gamma; mRNA	834	CASP1	9606	1007	0	476	0
Ssc.7741.1.A1_at	gnl|ti|1382667911	NM_032983.2	Homo sapiens caspase 2; apoptosis-related cysteine peptidase (CASP2); transcript variant 3; mRNA	835	CASP2	9606	78	1e-13	90	1e-15
Ssc.28675.1.A1_at	ITC.32274.1	NM_032983.2	Homo sapiens caspase 2; apoptosis-related cysteine peptidase (CASP2); transcript variant 3; mRNA	835	CASP2	9606	630	0	129	2e-27
Ssc.9673.1.A1_at	gnl|ti|1382667911	NM_032983.2	Homo sapiens caspase 2; apoptosis-related cysteine peptidase (CASP2); transcript variant 3; mRNA	835	CASP2	9606	426	0	90	1e-15
Ssc.15886.1.S1_at	ITC.59384.137	NM_032991.2	Homo sapiens caspase 3; apoptosis-related cysteine peptidase (CASP3); transcript variant beta; mRNA	836	CASP3	9606	890	0	924	0
Ssc.7543.1.A1_at	ITC.59384.137	NM_032991.2	Homo sapiens caspase 3; apoptosis-related cysteine peptidase (CASP3); transcript variant beta; mRNA	836	CASP3	9606	553	0	924	0
Ssc.12446.1.A1_at	ITC.59405.338	NM_033306.2	Homo sapiens caspase 4; apoptosis-related cysteine peptidase (CASP4); transcript variant gamma; mRNA	837	CASP4	9606	601	0	668	0
Ssc.31212.1.S1_at	ITC.30080.791	NM_001080125.1	Homo sapiens caspase 8; apoptosis-related cysteine peptidase (CASP8); transcript variant G; mRNA	841	CASP8	9606	511	0	323	0
Ssc.1018.1.S1_at	ITC.44082.22	NM_001752.2	Homo sapiens catalase (CAT); mRNA	847	CAT	9606	1053	0	117	1e-23
Ssc.30540.1.A1_at	ITC.1.1228	NM_005188.2	Homo sapiens Cas-Br-M (murine) ecotropic retroviral transforming sequence (CBL); mRNA	867	CBL	9606	476	0	500	0
Ssc.24231.1.S1_at	ITC.15125.2	NM_005188.2	Homo sapiens Cas-Br-M (murine) ecotropic retroviral transforming sequence (CBL); mRNA	867	CBL	9606	642	0	204	0
Ssc.1914.1.S1_at	ITC.1.813	NM_005188.2	Homo sapiens Cas-Br-M (murine) ecotropic retroviral transforming sequence (CBL); mRNA	867	CBL	9606	896	0	494	0
Ssc.14185.1.A1_at	ITC.30118.32	NM_005188.2	Homo sapiens Cas-Br-M (murine) ecotropic retroviral transforming sequence (CBL); mRNA	867	CBL	9606	291	0	190	1.4e-45
Ssc.2897.1.S1_at	ITC.16321.1	NM_170662.3	Homo sapiens Cas-Br-M (murine) ecotropic retroviral transforming sequence b (CBLB); mRNA	868	CBLB	9606	464	0	959	0
Ssc.9803.1.A1_at	ITC.30081.660	NM_032964.2	Homo sapiens chemokine (C-C motif) ligand 15 (CCL15); transcript variant 1; mRNA	6359	CCL15	9606	490	0	109	2e-21
Ssc.25416.1.S1_at	gnl|ti|1377706964	NM_004590.2	Homo sapiens chemokine (C-C motif) ligand 16 (CCL16); mRNA	6360	CCL16	9606	749	0	202	0
Ssc.657.1.A1_at	ITC.59373.577	NM_002982.3	Homo sapiens chemokine (C-C motif) ligand 2 (CCL2); mRNA	6347	CCL2	9606	839	0	242	0
Ssc.21988.1.S1_at	ITC.30088.223	NM_005624.2	Homo sapiens chemokine (C-C motif) ligand 25 (CCL25); mRNA	6370	CCL25	9606	858	0	147	2e-32
Ssc.381.1.S1_at	ITC.7543.1	NM_006664.2	Homo sapiens chemokine (C-C motif) ligand 27 (CCL27); mRNA	10850	CCL27	9606	587	0	283	0
Ssc.29100.1.S1_at	ITC.59405.2797	NM_148672.2	Homo sapiens chemokine (C-C motif) ligand 28 (CCL28); mRNA	56477	CCL28	9606	922	0	414	0
Ssc.22030.1.S1_at	ITC.59406.20	NM_002985.2	Homo sapiens chemokine (C-C motif) ligand 5 (CCL5); mRNA	6352	CCL5	9606	492	0	307	0
Ssc.9957.1.A1_at	ITC.16925.1	NM_005623.2	Homo sapiens chemokine (C-C motif) ligand 8 (CCL8); mRNA	6355	CCL8	9606	264	0	115	4e-23
Ssc.26249.2.S1_at	ITC.59371.570	NM_012142.2	Homo sapiens cyclin D-type binding-protein 1 (CCNDBP1); transcript variant 1; mRNA	23582	CCNDBP1	9606	920	0	1096	0
Ssc.26249.1.S1_at	ITC.59371.570	NM_012142.2	Homo sapiens cyclin D-type binding-protein 1 (CCNDBP1); transcript variant 1; mRNA	23582	CCNDBP1	9606	993	0	1096	0
Ssc.18359.1.S1_at	ITC.59382.87	NM_001295.2	Homo sapiens chemokine (C-C motif) receptor 1 (CCR1); mRNA	1230	CCR1	9606	967	0	914	0
Ssc.19054.1.S1_a_at	ITC.59379.181	NM_178329.1	Homo sapiens chemokine (C-C motif) receptor 3 (CCR3); transcript variant 2; mRNA	1232	CCR3	9606	1033	0	180	2e-42
Ssc.26328.1.S1_at	ITC.16275.2	NM_000579.3	Homo sapiens chemokine (C-C motif) receptor 5 (CCR5); transcript variant A; mRNA	1234	CCR5	9606	549	0	1164	0
Ssc.16629.1.S1_at	ITC.45456.1	NM_001838.2	Homo sapiens chemokine (C-C motif) receptor 7 (CCR7); mRNA	1236	CCR7	9606	971	0	1330	0
Ssc.26331.1.S1_at	ITC.59169.1	NM_006641.2	Homo sapiens chemokine (C-C motif) receptor 9 (CCR9); transcript variant B; mRNA >gi|7673010|gb|AF145440.1|AF145440 Homo sapiens CC chemokine receptor 9B (CCR9) mRNA; alternatively spliced; complete cds	10803	CCR9	9606	884	0	1257	0
Ssc.27201.1.S1_a_at	ITC.2369.1	NM_001130910.1	Homo sapiens chemokine (C-C motif) receptor-like 2 (CCRL2); transcript variant 2; mRNA	9034	CCRL2	9606	1100	0	155	7e-35
Ssc.4978.2.S1_at	ITC.59373.673	NM_000591.2	Homo sapiens CD14 molecule (CD14); transcript variant 1; mRNA	929	CD14	9606	420	0	230	0
Ssc.4978.3.A1_at	ITC.59373.673	NM_000591.2	Homo sapiens CD14 molecule (CD14); transcript variant 1; mRNA	929	CD14	9606	513	0	230	0
Ssc.5053.1.S1_at	ITC.15044.1065	NM_203416.2	Homo sapiens CD163 molecule (CD163); transcript variant 2; mRNA	9332	CD163	9606	1029	0	3390	0
Ssc.11991.1.A1_at	ITC.15044.783	NM_203416.2	Homo sapiens CD163 molecule (CD163); transcript variant 2; mRNA	9332	CD163	9606	523	0	123	5e-25
Ssc.22306.1.A1_at	ITC.30079.1548	NM_006016.3	Homo sapiens CD164 molecule; sialomucin (CD164); mRNA >gi|34190239|gb|BC011522.2| Homo sapiens CD164 molecule; sialomucin; mRNA (cDNA clone MGC:9546 IMAGE:3854912); complete cds	8763	CD164	9606	440	0	137	7e-30
Ssc.16430.1.S1_at	ITC.30079.1053	NM_006016.3	Homo sapiens CD164 molecule; sialomucin (CD164); mRNA >gi|34190239|gb|BC011522.2| Homo sapiens CD164 molecule; sialomucin; mRNA (cDNA clone MGC:9546 IMAGE:3854912); complete cds	8763	CD164	9606	1096	0	347	0
Ssc.22306.2.S1_at	ITC.30079.1053	NM_006016.3	Homo sapiens CD164 molecule; sialomucin (CD164); mRNA >gi|34190239|gb|BC011522.2| Homo sapiens CD164 molecule; sialomucin; mRNA (cDNA clone MGC:9546 IMAGE:3854912); complete cds	8763	CD164	9606	618	0	347	0
Ssc.17774.1.S1_at	ITC.46383.1	NM_005582.2	Homo sapiens CD180 molecule (CD180); mRNA	4064	CD180	9606	1074	0	1507	0
Ssc.14471.1.S1_at	ITC.1435.1	NM_001770.4	Homo sapiens CD19 molecule (CD19); mRNA	930	CD19	9606	1092	0	813	0
Ssc.14031.1.S1_at	ITC.19.55	NM_001763.2	Homo sapiens CD1a molecule (CD1A); mRNA	909	CD1A	9606	831	0	291	0
Ssc.16080.1.S1_at	ITC.30102.36	NM_001766.3	Homo sapiens CD1d molecule (CD1D); mRNA	912	CD1D	9606	987	0	339	0
Ssc.23793.1.S1_at	ITC.15099.4	NM_001767.3	Homo sapiens CD2 molecule (CD2); mRNA	914	CD2	9606	922	0	172	8e-40
Ssc.18318.1.S1_at	ITC.15099.4	NM_001767.3	Homo sapiens CD2 molecule (CD2); mRNA	914	CD2	9606	722	0	172	8e-40
Ssc.13223.1.A1_at	ITC.15046.796	NM_005944.5	Homo sapiens CD200 molecule (CD200); transcript variant 1; mRNA	4345	CD200	9606	92	1e-17	260	0
Ssc.25814.1.S1_at	ITC.15046.357	NM_005944.5	Homo sapiens CD200 molecule (CD200); transcript variant 1; mRNA	4345	CD200	9606	745	0	583	0
Ssc.17325.1.S1_at	ITC.15072.53	NM_013230.2	Homo sapiens CD24 molecule (CD24); mRNA	100133941	CD24	9606	618	0	272	0
Ssc.15979.1.S1_at	ITC.12497.1	NM_000734.3	Homo sapiens CD247 molecule (CD247); transcript variant 2; mRNA	919	CD247	9606	1031	0	1144	0
Ssc.5376.1.A1_at	ITC.44068.6	NM_198053.2	Homo sapiens CD247 molecule (CD247); transcript variant 1; mRNA	919	CD247	9606	620	0	529	0
Ssc.5376.2.S1_at	ITC.44068.6	NM_198053.2	Homo sapiens CD247 molecule (CD247); transcript variant 1; mRNA	919	CD247	9606	293	0	529	0
Ssc.19817.1.S1_at	ITC.59386.270	NM_001242.4	Homo sapiens CD27 molecule (CD27); mRNA	939	CD27	9606	789	0	343	0
Ssc.15747.1.S1_at	ITC.30082.274	NM_001025109.1	Homo sapiens CD34 molecule (CD34); transcript variant 1; mRNA	947	CD34	9606	743	0	482	0
Ssc.19673.1.S1_at	ITC.3.50	NM_000732.4	Homo sapiens CD3d molecule; delta (CD3-TCR complex) (CD3D); transcript variant 1; mRNA >gi|47124259|gb|BC070321.1| Homo sapiens CD3d molecule; delta (CD3-TCR complex); mRNA (cDNA clone MGC:88324 IMAGE:30412345); complete cds	915	CD3D	9606	876	0	258	0
Ssc.16186.1.S1_at	ITC.10.65	NM_000733.3	Homo sapiens CD3e molecule; epsilon (CD3-TCR complex) (CD3E); mRNA	916	CD3E	9606	1074	0	289	0
Ssc.26880.1.A1_s_at	ITC.59408.583	NM_001250.4	Homo sapiens CD40 molecule; TNF receptor superfamily member 5 (CD40); transcript variant 1; mRNA	958	CD40	9606	1003	0	159	2e-36
Ssc.11752.1.A1_s_at	gnl|ti|1377743503	NM_001250.4	Homo sapiens CD40 molecule; TNF receptor superfamily member 5 (CD40); transcript variant 1; mRNA	958	CD40	9606	353	0	80	8e-13
Ssc.5915.1.S1_at	ITC.59408.2811	NM_001250.4	Homo sapiens CD40 molecule; TNF receptor superfamily member 5 (CD40); transcript variant 1; mRNA	958	CD40	9606	313	0	291	0
Ssc.15861.1.S1_at	ITC.6038.1	NM_000074.2	Homo sapiens CD40 ligand (CD40LG); mRNA	959	CD40LG	9606	813	0	391	0
Ssc.15556.1.S1_at	ITC.826.3	NM_001001392.1	Homo sapiens CD44 molecule (Indian blood group) (CD44); transcript variant 5; mRNA	960	CD44	9606	817	0	84	2e-13
Ssc.14518.1.S1_at	ITC.59386.1	NM_172361.1	Homo sapiens CD46 molecule; complement regulatory protein (CD46); transcript variant l; mRNA	4179	CD46	9606	1021	0	86	5e-14
Ssc.5438.1.S1_at	ITC.59392.96	NM_198793.2	Homo sapiens CD47 molecule (CD47); transcript variant 2; mRNA	961	CD47	9606	1148	0	607	0
Ssc.5438.1.S2_at	ITC.59392.1612	NM_198793.2	Homo sapiens CD47 molecule (CD47); transcript variant 2; mRNA	961	CD47	9606	955	0	420	0
Ssc.17142.1.A1_s_at	gnl|ti|1380821476	NM_198793.2	Homo sapiens CD47 molecule (CD47); transcript variant 2; mRNA	961	CD47	9606	323	0	190	1.4e-45
Ssc.20590.1.A1_at	ITC.59392.1358	NM_198793.2	Homo sapiens CD47 molecule (CD47); transcript variant 2; mRNA	961	CD47	9606	884	0	351	0
Ssc.272.1.S1_a_at	ITC.4.1	NM_001114752.1	Homo sapiens CD55 molecule; decay accelerating factor for complement (Cromer blood group) (CD55); transcript variant 2; mRNA	1604	CD55	9606	821	0	98	2e-17
Ssc.271.1.A1_at	ITC.4.110	NM_001114752.1	Homo sapiens CD55 molecule; decay accelerating factor for complement (Cromer blood group) (CD55); transcript variant 2; mRNA	1604	CD55	9606	954	0	115	6e-23
Ssc.11145.1.A1_at	ITC.1.855	NM_005894.2	Homo sapiens CD5 molecule-like (CD5L); mRNA	922	CD5L	9606	609	0	256	0
Ssc.11145.2.S1_at	ITC.1.855	NM_005894.2	Homo sapiens CD5 molecule-like (CD5L); mRNA	922	CD5L	9606	874	0	256	0
Ssc.15765.2.S1_a_at	ITC.16355.1	NM_001781.1	Homo sapiens CD69 molecule (CD69); mRNA >gi|397938|emb|Z22576.1|HSCD69GNA H.sapiens CD69 gene	969	CD69	9606	993	0	123	3e-25
Ssc.12584.1.A1_at	ITC.45025.1	NM_001039933.1	Homo sapiens CD79b molecule; immunoglobulin-associated beta (CD79B); transcript variant 3; mRNA	974	CD79B	9606	341	0	381	0
Ssc.15748.3.S1_a_at	ITC.31053.2	NM_005191.3	Homo sapiens CD80 molecule (CD80); mRNA	941	CD80	9606	811	0	226	0
Ssc.15748.2.S2_at	ITC.31053.1	NM_005191.3	Homo sapiens CD80 molecule (CD80); mRNA	941	CD80	9606	1152	0	226	0
Ssc.1641.1.S1_at	ITC.7.247	NM_004356.3	Homo sapiens CD81 molecule (CD81); mRNA	975	CD81	9606	1061	0	868	0
Ssc.12095.1.S1_at	ITC.59372.1279	NM_004233.3	Homo sapiens CD83 molecule (CD83); transcript variant 1; mRNA	9308	CD83	9606	944	0	113	3e-22
Ssc.27299.1.S1_at	ITC.59372.398	NM_004233.3	Homo sapiens CD83 molecule (CD83); transcript variant 1; mRNA	9308	CD83	9606	682	0	303	0
Ssc.16160.1.S1_at	ITC.45076.3	NM_175862.3	Homo sapiens CD86 molecule (CD86); transcript variant 1; mRNA	942	CD86	9606	955	0	264	0
Ssc.23489.1.S1_at	ITC.3.315	NM_001768.5	Homo sapiens CD8a molecule (CD8A); transcript variant 1; mRNA	925	CD8A	9606	882	0	107	3e-20
Ssc.23495.1.S2_at	ITC.1014.2	NM_172099.2	Homo sapiens CD8b molecule (CD8B); transcript variant 1; mRNA	926	CD8B	9606	1023	0	141	1e-30
Ssc.54.1.A1_at	ITC.17.53	NM_001769.2	Homo sapiens CD9 molecule (CD9); mRNA	928	CD9	9606	829	0	759	0
Ssc.3348.1.S1_at	ITC.59405.5236	NM_001025160.1	Homo sapiens CD97 molecule (CD97); transcript variant 3; mRNA	976	CD97	9606	763	0	517	0
Ssc.21956.1.S1_at	ITC.30082.364	NM_003903.3	Homo sapiens cell division cycle 16 homolog (S. cerevisiae) (CDC16); transcript variant 1; mRNA	8881	CDC16	9606	904	0	565	0
Ssc.17001.1.S1_at	ITC.15117.1	NM_001255.2	Homo sapiens cell division cycle 20 homolog (S. cerevisiae) (CDC20); mRNA >gi|33875977|gb|BC001088.2| Homo sapiens cell division cycle 20 homolog (S. cerevisiae); mRNA (cDNA clone MGC:2830 IMAGE:2964686); complete cds	991	CDC20	9606	854	0	2091	0
Ssc.17639.1.S1_at	ITC.59147.1	NM_004661.3	Homo sapiens cell division cycle 23 homolog (S. cerevisiae) (CDC23); mRNA	8697	CDC23	9606	426	0	2535	0
Ssc.16194.1.A1_at	ITC.2538.1	NM_001114091.1	Homo sapiens cell division cycle 27 homolog (S. cerevisiae) (CDC27); transcript variant 1; mRNA	996	CDC27	9606	220	0	1564	0
Ssc.21280.2.A1_at	ITC.59406.804	NM_001114091.1	Homo sapiens cell division cycle 27 homolog (S. cerevisiae) (CDC27); transcript variant 1; mRNA	996	CDC27	9606	412	0	262	0
Ssc.21280.1.S1_at	ITC.59406.1147	NM_001114091.1	Homo sapiens cell division cycle 27 homolog (S. cerevisiae) (CDC27); transcript variant 1; mRNA	996	CDC27	9606	757	0	724	0
Ssc.16194.1.S1_at	ITC.2538.1	NM_001114091.1	Homo sapiens cell division cycle 27 homolog (S. cerevisiae) (CDC27); transcript variant 1; mRNA	996	CDC27	9606	234	0	1564	0
Ssc.13830.1.S1_at	ITC.59408.713	NM_004359.1	Homo sapiens cell division cycle 34 homolog (S. cerevisiae) (CDC34); mRNA	997	CDC34	9606	898	0	908	0
Ssc.6687.2.S1_a_at	gnl|ti|1382578459	NM_001791.3	Homo sapiens cell division cycle 42 (GTP binding protein; 25kDa) (CDC42); transcript variant 1; mRNA	998	CDC42	9606	291	0	674	0
Ssc.29213.1.A1_s_at	gnl|ti|1382507839	NM_001791.3	Homo sapiens cell division cycle 42 (GTP binding protein; 25kDa) (CDC42); transcript variant 1; mRNA	998	CDC42	9606	172	9.95e-44	448	0
Ssc.7047.1.S1_at	gnl|ti|1382507839	NM_001791.3	Homo sapiens cell division cycle 42 (GTP binding protein; 25kDa) (CDC42); transcript variant 1; mRNA	998	CDC42	9606	339	0	448	0
Ssc.6687.1.A1_at	ITC.59408.2503	NM_044472.2	Homo sapiens cell division cycle 42 (GTP binding protein; 25kDa) (CDC42); transcript variant 2; mRNA	998	CDC42	9606	420	0	860	0
Ssc.16149.1.S1_at	ITC.2.411	NM_004360.3	Homo sapiens cadherin 1; type 1; E-cadherin (epithelial) (CDH1); mRNA	999	CDH1	9606	58	2e-07	1245	0
Ssc.7538.1.S1_at	ITC.2.967	NM_004360.3	Homo sapiens cadherin 1; type 1; E-cadherin (epithelial) (CDH1); mRNA	999	CDH1	9606	914	0	147	2e-32
Ssc.24919.1.A1_at	ITC.2.411	NM_004360.3	Homo sapiens cadherin 1; type 1; E-cadherin (epithelial) (CDH1); mRNA	999	CDH1	9606	1005	0	1245	0
Ssc.16149.1.A1_at	ITC.2.411	NM_004360.3	Homo sapiens cadherin 1; type 1; E-cadherin (epithelial) (CDH1); mRNA	999	CDH1	9606	58	2e-07	1245	0
Ssc.75.1.S1_at	ITC.44057.191	NM_001795.3	Homo sapiens cadherin 5; type 2 (vascular endothelium) (CDH5); mRNA	1003	CDH5	9606	537	0	1199	0
Ssc.75.2.S1_a_at	ITC.44057.283	NM_001795.3	Homo sapiens cadherin 5; type 2 (vascular endothelium) (CDH5); mRNA	1003	CDH5	9606	577	0	1231	0
Ssc.11051.1.S1_at	ITC.30079.38	NM_000075.2	Homo sapiens cyclin-dependent kinase 4 (CDK4); mRNA	1019	CDK4	9606	817	0	1267	0
Ssc.15750.1.S1_a_at	ITC.4937.1	NM_058195.2	Homo sapiens cyclin-dependent kinase inhibitor 2A (melanoma; p16; inhibits CDK4) (CDKN2A); transcript variant 4; mRNA	1029	CDKN2A	9606	632	0	369	0
Ssc.9738.1.A1_at	ITC.44068.97	NM_005194.2	Homo sapiens CCAAT/enhancer binding protein (C/EBP); beta (CEBPB); mRNA	1051	CEBPB	9606	504	0	422	0
Ssc.10025.2.S1_at	ITC.59408.674	NM_005195.3	Homo sapiens CCAAT/enhancer binding protein (C/EBP); delta (CEBPD); mRNA	1052	CEBPD	9606	1057	0	278	0
Ssc.10025.3.S1_at	ITC.59408.674	NM_005195.3	Homo sapiens CCAAT/enhancer binding protein (C/EBP); delta (CEBPD); mRNA	1052	CEBPD	9606	884	0	278	0
Ssc.10025.1.S1_at	ITC.59408.674	NM_005195.3	Homo sapiens CCAAT/enhancer binding protein (C/EBP); delta (CEBPD); mRNA	1052	CEBPD	9606	523	0	278	0
Ssc.15576.1.S1_at	ITC.30084.13	NM_001806.2	Homo sapiens CCAAT/enhancer binding protein (C/EBP); gamma (CEBPG); mRNA	1054	CEBPG	9606	856	0	490	0
Ssc.1289.1.S1_at	ITC.30084.166	NM_001806.2	Homo sapiens CCAAT/enhancer binding protein (C/EBP); gamma (CEBPG); mRNA	1054	CEBPG	9606	763	0	170	2e-39
Ssc.7613.1.A1_at	ITC.30084.166	NM_001806.2	Homo sapiens CCAAT/enhancer binding protein (C/EBP); gamma (CEBPG); mRNA	1054	CEBPG	9606	726	0	170	2e-39
Ssc.7613.2.S1_at	ITC.30084.166	NM_001806.2	Homo sapiens CCAAT/enhancer binding protein (C/EBP); gamma (CEBPG); mRNA	1054	CEBPG	9606	1025	0	170	2e-39
Ssc.10460.1.S1_at	ITC.15051.49	NM_001710.5	Homo sapiens complement factor B (CFB); mRNA	629	CFB	9606	961	0	1477	0
Ssc.10460.2.S1_at	ITC.15051.49	NM_001710.5	Homo sapiens complement factor B (CFB); mRNA	629	CFB	9606	932	0	1477	0
Ssc.11074.1.S1_at	ITC.1.869	NM_001928.2	Homo sapiens complement factor D (adipsin) (CFD); mRNA	1675	CFD	9606	928	0	557	0
Ssc.864.1.S1_at	ITC.44077.82	NM_000186.3	Homo sapiens complement factor H (CFH); transcript variant 1; mRNA	3075	CFH	9606	973	0	230	0
Ssc.17353.1.S1_at	ITC.30079.1299	NM_000204.3	Homo sapiens complement factor I (CFI); mRNA	3426	CFI	9606	1043	0	476	0
SscAffx.22.1.S1_s_at	ITC.30096.42	NM_005507.2	Homo sapiens cofilin 1 (non-muscle) (CFL1); mRNA	1072	CFL1	9606	428	0	1033	0
Ssc.22761.1.S1_at	gnl|ti|1380941645	NM_021914.6	Homo sapiens cofilin 2 (muscle) (CFL2); transcript variant 1; mRNA	1073	CFL2	9606	914	0	472	0
Ssc.7645.1.A1_at	gnl|ti|1380942894	NM_021914.6	Homo sapiens cofilin 2 (muscle) (CFL2); transcript variant 1; mRNA	1073	CFL2	9606	553	0	252	0
Ssc.7645.2.S1_at	ITC.30080.1066	NM_021914.6	Homo sapiens cofilin 2 (muscle) (CFL2); transcript variant 1; mRNA	1073	CFL2	9606	430	0	357	0
Ssc.9544.1.S1_at	ITC.30088.134	NM_001127183.1	Homo sapiens CASP8 and FADD-like apoptosis regulator (CFLAR); transcript variant 2; mRNA	8837	CFLAR	9606	979	0	466	0
Ssc.9544.2.S1_a_at	ITC.30088.134	NM_001127183.1	Homo sapiens CASP8 and FADD-like apoptosis regulator (CFLAR); transcript variant 2; mRNA	8837	CFLAR	9606	589	0	466	0
Ssc.27474.2.S1_at	ITC.48.1	NM_002621.1	Homo sapiens complement factor properdin (CFP); mRNA	5199	CFP	9606	408	0	761	0
Ssc.27474.1.S1_at	ITC.48.1	NM_002621.1	Homo sapiens complement factor properdin (CFP); mRNA	5199	CFP	9606	1027	0	761	0
Ssc.26325.1.S1_at	ITC.49562.1	NM_000492.3	Homo sapiens cystic fibrosis transmembrane conductance regulator (ATP-binding cassette sub-family C; member 7) (CFTR); mRNA	1080	CFTR	9606	1086	0	5404	0
Ssc.4653.1.S1_at	ITC.1.941	NM_001275.3	Homo sapiens chromogranin A (parathyroid secretory protein 1) (CHGA); mRNA	1113	CHGA	9606	662	0	486	0
Ssc.15718.1.A1_at	gnl|ti|1382669969	NM_001819.1	Homo sapiens chromogranin B (secretogranin 1) (CHGB); mRNA >gi|36438|emb|Y00064.1|HSSGI Human mRNA for secretogranin I (chromogranin B)	1114	CHGB	9606	983	0	254	0
Ssc.90.1.S1_at	ITC.59372.320	NM_001276.2	Homo sapiens chitinase 3-like 1 (cartilage glycoprotein-39) (CHI3L1); mRNA	1116	CHI3L1	9606	1053	0	997	0
Ssc.22352.1.S1_at	ITC.30114.12	NM_007236.4	Homo sapiens calcium binding protein P22 (CHP); mRNA	11261	CHP	9606	696	0	1263	0
Ssc.6889.2.A1_at	ITC.30114.12	NM_007236.4	Homo sapiens calcium binding protein P22 (CHP); mRNA	11261	CHP	9606	1098	0	1263	0
Ssc.22352.2.A1_at	ITC.30114.58	NM_007236.4	Homo sapiens calcium binding protein P22 (CHP); mRNA	11261	CHP	9606	396	0	410	0
Ssc.6889.1.A1_at	ITC.30114.125	NM_007236.4	Homo sapiens calcium binding protein P22 (CHP); mRNA	11261	CHP	9606	511	0	230	0
Ssc.13773.1.S1_at	ITC.30088.115	NM_000246.3	Homo sapiens class II; major histocompatibility complex; transactivator (CIITA); mRNA	4261	CIITA	9606	1029	0	741	0
Ssc.10097.1.A1_at	ITC.44966.2	NM_021101.3	Homo sapiens claudin 1 (CLDN1); mRNA	9076	CLDN1	9606	436	0	127	1e-26
Ssc.9467.1.S1_at	ITC.1140.1	NM_021101.3	Homo sapiens claudin 1 (CLDN1); mRNA	9076	CLDN1	9606	831	0	946	0
Ssc.30779.1.S1_at	ITC.16190.1	NM_006984.3	Homo sapiens claudin 10 (CLDN10); transcript variant 2; mRNA	9071	CLDN10	9606	1086	0	1096	0
Ssc.8335.1.S1_at	ITC.59388.682	NM_005602.5	Homo sapiens claudin 11 (CLDN11); mRNA	5010	CLDN11	9606	854	0	854	0
Ssc.19842.1.S1_at	ITC.16410.1	NM_020384.2	Homo sapiens claudin 2 (CLDN2); mRNA >gi|22761472|dbj|AK075405.1| Homo sapiens cDNA PSEC0096 fis; clone NT2RP2002060; highly similar to Claudin-2	9075	CLDN2	9606	561	0	1025	0
Ssc.9102.2.A1_at	ITC.15044.561	NM_001306.3	Homo sapiens claudin 3 (CLDN3); mRNA	1365	CLDN3	9606	827	0	817	0
Ssc.9102.1.A1_at	ITC.15044.561	NM_001306.3	Homo sapiens claudin 3 (CLDN3); mRNA	1365	CLDN3	9606	928	0	817	0
Ssc.16674.1.S1_at	ITC.15045.350	NM_001305.3	Homo sapiens claudin 4 (CLDN4); mRNA	1364	CLDN4	9606	1007	0	704	0
Ssc.4227.1.S1_at	ITC.59388.2882	NM_001130861.1	Homo sapiens claudin 5 (CLDN5); transcript variant 1; mRNA	7122	CLDN5	9606	1021	0	793	0
Ssc.21188.1.S1_at	ITC.15045.267	NM_021195.4	Homo sapiens claudin 6 (CLDN6); mRNA	9074	CLDN6	9606	993	0	684	0
Ssc.825.1.S1_at	ITC.59374.346	NM_001307.4	Homo sapiens claudin 7 (CLDN7); mRNA	1366	CLDN7	9606	831	0	781	0
Ssc.12228.1.A1_at	ITC.924.1	NM_199328.1	Homo sapiens claudin 8 (CLDN8); mRNA	9073	CLDN8	9606	551	0	573	0
Ssc.30272.1.A1_at	ITC.924.1	NM_199328.1	Homo sapiens claudin 8 (CLDN8); mRNA	9073	CLDN8	9606	168	3e-41	573	0
Ssc.12435.1.A1_at	ITC.31228.1	NM_015226.1	Homo sapiens C-type lectin domain family 16; member A (CLEC16A); mRNA >gi|20521010|dbj|AB002348.3| Homo sapiens mRNA for KIAA0350 protein; partial cds	23274	CLEC16A	9606	793	0	450	0
Ssc.8620.1.A1_at	ITC.45755.1	NM_016511.2	Homo sapiens C-type lectin domain family 1; member A (CLEC1A); mRNA	51267	CLEC1A	9606	561	0	426	0
Ssc.8620.2.S1_at	ITC.45755.1	NM_016511.2	Homo sapiens C-type lectin domain family 1; member A (CLEC1A); mRNA	51267	CLEC1A	9606	751	0	426	0
Ssc.5.1.S1_a_at	ITC.52713.1	NM_013252.2	Homo sapiens C-type lectin domain family 5; member A (CLEC5A); mRNA	23601	CLEC5A	9606	973	0	335	0
Ssc.4732.1.A1_at	ITC.45126.3	NM_197947.2	Homo sapiens C-type lectin domain family 7; member A (CLEC7A); transcript variant 1; mRNA	64581	CLEC7A	9606	545	4.2e-45	418	0
Ssc.19539.1.A1_at	ITC.59383.33	NM_018941.3	Homo sapiens ceroid-lipofuscinosis; neuronal 8 (epilepsy; progressive with mental retardation) (CLN8); mRNA	2055	CLN8	9606	226	0	416	0
Ssc.19539.2.S1_at	ITC.59383.33	NM_018941.3	Homo sapiens ceroid-lipofuscinosis; neuronal 8 (epilepsy; progressive with mental retardation) (CLN8); mRNA	2055	CLN8	9606	1015	0	416	0
Ssc.11992.1.A1_at	ITC.1.695	NM_203339.1	Homo sapiens clusterin (CLU); transcript variant 2; mRNA	1191	CLU	9606	854	0	513	0
Ssc.25175.3.S1_at	ITC.2.72	NM_001048251.1	Homo sapiens CKLF-like MARVEL transmembrane domain containing 3 (CMTM3); transcript variant 5; mRNA	123920	CMTM3	9606	624	0	583	0
Ssc.25175.1.S1_at	ITC.2.72	NM_001048251.1	Homo sapiens CKLF-like MARVEL transmembrane domain containing 3 (CMTM3); transcript variant 5; mRNA	123920	CMTM3	9606	482	0	583	0
Ssc.6495.1.S1_at	ITC.12.114	NM_005776.2	Homo sapiens cornichon homolog (Drosophila) (CNIH); mRNA	10175	CNIH	9606	789	0	1493	0
Ssc.17018.1.S1_at	ITC.59371.925	NM_033181.2	Homo sapiens cannabinoid receptor 1 (brain) (CNR1); transcript variant 2; mRNA	1268	CNR1	9606	507	0	478	0
Ssc.15382.1.S1_at	ITC.59405.1414	NM_001841.2	Homo sapiens cannabinoid receptor 2 (macrophage) (CNR2); mRNA	1269	CNR2	9606	458	0	525	0
Ssc.21053.1.S1_at	gnl|ti|1379797940	NM_005076.2	Homo sapiens contactin 2 (axonal) (CNTN2); mRNA	6900	CNTN2	9606	513	0	147	1e-32
Ssc.11302.1.S2_at	ITC.30082.621	NM_000090.3	Homo sapiens collagen; type III; alpha 1 (COL3A1); mRNA	1281	COL3A1	9606	1114	0	230	0
Ssc.11302.1.S1_at	ITC.30082.620	NM_000090.3	Homo sapiens collagen; type III; alpha 1 (COL3A1); mRNA	1281	COL3A1	9606	761	0	841	0
Ssc.20371.1.A1_at	ITC.30080.189	NM_031361.2	Homo sapiens collagen; type IV; alpha 3 (Goodpasture antigen) binding protein (COL4A3BP); transcript variant 2; mRNA	10087	COL4A3BP	9606	266	0	1459	0
Ssc.25208.2.S1_at	ITC.30089.255	NM_005713.2	Homo sapiens collagen; type IV; alpha 3 (Goodpasture antigen) binding protein (COL4A3BP); transcript variant 1; mRNA	10087	COL4A3BP	9606	874	0	678	0
Ssc.25208.1.S1_at	ITC.30089.334	NM_005713.2	Homo sapiens collagen; type IV; alpha 3 (Goodpasture antigen) binding protein (COL4A3BP); transcript variant 1; mRNA	10087	COL4A3BP	9606	803	0	400	0
Ssc.13176.1.S1_at	ITC.59386.1635	NM_007074.2	Homo sapiens coronin; actin binding protein; 1A (CORO1A); mRNA	11151	CORO1A	9606	878	0	1927	0
Ssc.13176.3.S1_at	gnl|ti|1377535642	NM_007074.2	Homo sapiens coronin; actin binding protein; 1A (CORO1A); mRNA	11151	CORO1A	9606	347	0	329	0
Ssc.15594.2.S1_at	ITC.3.45	NM_021149.2	Homo sapiens coactosin-like 1 (Dictyostelium) (COTL1); mRNA	23406	COTL1	9606	359	0	741	0
Ssc.15594.1.S1_at	ITC.3.45	NM_021149.2	Homo sapiens coactosin-like 1 (Dictyostelium) (COTL1); mRNA	23406	COTL1	9606	1023	0	741	0
Ssc.15594.3.S1_at	ITC.3.45	NM_021149.2	Homo sapiens coactosin-like 1 (Dictyostelium) (COTL1); mRNA	23406	COTL1	9606	214	0	741	0
Ssc.10453.1.S1_at	gnl|ti|1382675918	NM_000096.3	Homo sapiens ceruloplasmin (ferroxidase) (CP); mRNA	1356	CP	9606	266	0	272	0
Ssc.20458.1.S1_at	ITC.30081.1046	NM_001872.3	Homo sapiens carboxypeptidase B2 (plasma) (CPB2); transcript variant 1; mRNA	1361	CPB2	9606	636	0	630	0
Ssc.15327.1.S1_at	ITC.8.36	NM_001877.3	Homo sapiens complement component (3d/Epstein Barr virus) receptor 2 (CR2); transcript variant 2; mRNA	1380	CR2	9606	733	0	674	0
Ssc.16173.1.A1_at	ITC.44057.56	NM_004379.2	Homo sapiens cAMP responsive element binding protein 1 (CREB1); transcript variant A; mRNA	1385	CREB1	9606	769	0	973	0
Ssc.16173.1.S1_at	ITC.44057.56	NM_004379.2	Homo sapiens cAMP responsive element binding protein 1 (CREB1); transcript variant A; mRNA	1385	CREB1	9606	769	0	973	0
Ssc.17277.1.S1_at	ITC.44060.147	NM_004380.2	Homo sapiens CREB binding protein (CREBBP); transcript variant 1; mRNA	1387	CREBBP	9606	589	0	654	0
Ssc.3674.1.S1_at	ITC.30089.58	NM_005207.2	Homo sapiens v-crk sarcoma virus CT10 oncogene homolog (avian)-like (CRKL); mRNA	1399	CRKL	9606	942	0	299	0
Ssc.10931.1.S1_at	ITC.15060.81	NM_001885.1	Homo sapiens crystallin; alpha B (CRYAB); mRNA >gi|256398|gb|S45630.1| alpha B-crystallin=Rosenthal fiber component [human; glioma cell line; mRNA; 691 nt]	1410	CRYAB	9606	1082	0	1011	0
Ssc.19697.1.S1_at	ITC.21149.1	NM_172212.2	Homo sapiens colony stimulating factor 1 (macrophage) (CSF1); transcript variant 4; mRNA	1435	CSF1	9606	896	0	1031	0
Ssc.6369.1.A1_at	ITC.4.531	NM_172211.2	Homo sapiens colony stimulating factor 1 (macrophage) (CSF1); transcript variant 3; mRNA	1435	CSF1	9606	345	0	101	1e-18
Ssc.19697.1.A1_at	ITC.21149.1	NM_172212.2	Homo sapiens colony stimulating factor 1 (macrophage) (CSF1); transcript variant 4; mRNA	1435	CSF1	9606	898	0	1031	0
Ssc.5826.1.A1_at	ITC.59388.2857	NM_005211.3	Homo sapiens colony stimulating factor 1 receptor (CSF1R); mRNA	1436	CSF1R	9606	729	0	170	1e-39
Ssc.382.1.S1_at	ITC.31938.1	NM_000758.2	Homo sapiens colony stimulating factor 2 (granulocyte-macrophage) (CSF2); mRNA	1437	CSF2	9606	991	0	283	0
Ssc.16151.1.S1_at	ITC.16912.1	NM_172219.1	Homo sapiens colony stimulating factor 3 (granulocyte) (CSF3); transcript variant 2; mRNA	1440	CSF3	9606	515	0	680	0
Ssc.28514.1.S1_at	ITC.16770.1	NM_001897.4	Homo sapiens chondroitin sulfate proteoglycan 4 (CSPG4); mRNA	1464	CSPG4	9606	737	0	200	0
Ssc.15933.1.S1_s_at	ITC.18150.1	NM_005214.3	Homo sapiens cytotoxic T-lymphocyte-associated protein 4 (CTLA4); transcript variant 1; mRNA	1493	CTLA4	9606	977	0	617	0
AFFX-Ss_CTLA4recp_M_s_at	ITC.18150.1	NM_005214.3	Homo sapiens cytotoxic T-lymphocyte-associated protein 4 (CTLA4); transcript variant 1; mRNA	1493	CTLA4	9606	389	0	617	0
AFFX-Ss_CTLA4recp_5_s_at	ITC.18150.1	NM_005214.3	Homo sapiens cytotoxic T-lymphocyte-associated protein 4 (CTLA4); transcript variant 1; mRNA	1493	CTLA4	9606	339	0	617	0
AFFX-Ss_CTLA4recp_3_s_at	ITC.18150.1	NM_005214.3	Homo sapiens cytotoxic T-lymphocyte-associated protein 4 (CTLA4); transcript variant 1; mRNA	1493	CTLA4	9606	321	0	617	0
Ssc.14003.1.S1_a_at	ITC.15.30	NM_001904.3	Homo sapiens catenin (cadherin-associated protein); beta 1; 88kDa (CTNNB1); mRNA	1499	CTNNB1	9606	914	0	5041	0
Ssc.1181.1.S1_at	ITC.44056.176	NM_147780.2	Homo sapiens cathepsin B (CTSB); transcript variant 2; mRNA	1508	CTSB	9606	1045	0	771	0
Ssc.6155.1.S1_at	ITC.30090.5	NM_001814.4	Homo sapiens cathepsin C (CTSC); transcript variant 1; mRNA	1075	CTSC	9606	565	0	1528	0
Ssc.8528.2.S1_at	ITC.30090.4	NM_001814.4	Homo sapiens cathepsin C (CTSC); transcript variant 1; mRNA	1075	CTSC	9606	706	0	307	0
Ssc.28893.1.A1_at	ITC.10.62	NM_001909.3	Homo sapiens cathepsin D (CTSD); mRNA	1509	CTSD	9606	1039	0	1065	0
Ssc.27970.1.A1_at	ITC.30083.268	NM_001911.2	Homo sapiens cathepsin G (CTSG); mRNA	1511	CTSG	9606	504	0	159	5e-36
Ssc.1020.1.S1_at	gnl|ti|1376941095	NM_000396.2	Homo sapiens cathepsin K (CTSK); mRNA	1513	CTSK	9606	775	0	339	0
Ssc.15674.1.A1_at	ITC.30079.55	NM_001912.4	Homo sapiens cathepsin L1 (CTSL1); transcript variant 1; mRNA	1514	CTSL1	9606	924	0	367	0
Ssc.17203.2.S1_at	gnl|ti|1382501674	NM_004079.3	Homo sapiens cathepsin S (CTSS); mRNA	1520	CTSS	9606	817	0	301	0
Ssc.17203.1.A1_at	gnl|ti|1382501674	NM_004079.3	Homo sapiens cathepsin S (CTSS); mRNA	1520	CTSS	9606	622	0	301	0
Ssc.29469.1.A1_at	ITC.59386.652	NM_004079.3	Homo sapiens cathepsin S (CTSS); mRNA	1520	CTSS	9606	365	0	115	4e-23
Ssc.17203.3.S1_at	gnl|ti|1380807298	NM_004079.3	Homo sapiens cathepsin S (CTSS); mRNA	1520	CTSS	9606	922	0	684	0
Ssc.5907.1.S1_at	ITC.59386.1781	NM_003592.2	Homo sapiens cullin 1 (CUL1); mRNA	8454	CUL1	9606	997	0	2252	0
Ssc.9005.1.A1_at	ITC.59371.1405	NM_003591.2	Homo sapiens cullin 2 (CUL2); mRNA >gi|16307028|gb|BC009591.1| Homo sapiens cullin 2; mRNA (cDNA clone MGC:14666 IMAGE:4104375); complete cds	8453	CUL2	9606	807	0	1824	0
Ssc.2636.1.S1_at	ITC.59382.324	NM_003590.3	Homo sapiens cullin 3 (CUL3); mRNA	8452	CUL3	9606	759	0	690	0
Ssc.4549.1.A1_at	ITC.4.742	NM_003478.3	Homo sapiens cullin 5 (CUL5); mRNA	8065	CUL5	9606	527	0	242	0
Ssc.8607.1.S1_at	ITC.30083.1080	NM_003478.3	Homo sapiens cullin 5 (CUL5); mRNA	8065	CUL5	9606	567	0	686	0
Ssc.9773.1.A1_at	ITC.59401.2339	NM_014780.3	Homo sapiens cullin 7 (CUL7); mRNA	9820	CUL7	9606	248	0	525	0
Ssc.22441.2.S1_at	ITC.30081.727	NM_001338.3	Homo sapiens coxsackie virus and adenovirus receptor (CXADR); mRNA	1525	CXADR	9606	1001	0	1358	0
Ssc.13115.1.A1_at	ITC.30081.727	NM_001338.3	Homo sapiens coxsackie virus and adenovirus receptor (CXADR); mRNA	1525	CXADR	9606	537	0	1358	0
Ssc.16033.1.S1_at	ITC.30081.727	NM_001338.3	Homo sapiens coxsackie virus and adenovirus receptor (CXADR); mRNA	1525	CXADR	9606	1007	0	1358	0
Ssc.26221.1.S1_at	ITC.44058.35	NM_000609.4	Homo sapiens chemokine (C-X-C motif) ligand 12 (stromal cell-derived factor 1) (CXCL12); transcript variant 2; mRNA	6387	CXCL12	9606	767	0	305	0
Ssc.7243.1.A1_at	ITC.44058.34	NM_199168.2	Homo sapiens chemokine (C-X-C motif) ligand 12 (stromal cell-derived factor 1) (CXCL12); transcript variant 1; mRNA	6387	CXCL12	9606	507	0	396	0
Ssc.20578.1.S1_at	ITC.15044.1828	NM_004887.4	Homo sapiens chemokine (C-X-C motif) ligand 14 (CXCL14); mRNA	9547	CXCL14	9606	541	0	541	0
Ssc.4984.1.S1_at	ITC.15044.1828	NM_004887.4	Homo sapiens chemokine (C-X-C motif) ligand 14 (CXCL14); mRNA	9547	CXCL14	9606	817	0	541	0
Ssc.4871.1.S1_at	ITC.3.244	NM_002089.3	Homo sapiens chemokine (C-X-C motif) ligand 2 (CXCL2); mRNA	2920	CXCL2	9606	480	0	200	0
Ssc.19692.1.S1_at	ITC.3.342	NM_002089.3	Homo sapiens chemokine (C-X-C motif) ligand 2 (CXCL2); mRNA	2920	CXCL2	9606	926	0	238	0
Ssc.24282.1.S1_at	ITC.3.216	NM_002089.3	Homo sapiens chemokine (C-X-C motif) ligand 2 (CXCL2); mRNA	2920	CXCL2	9606	424	0	212	0
Ssc.24282.2.S1_at	ITC.3.329	NM_002089.3	Homo sapiens chemokine (C-X-C motif) ligand 2 (CXCL2); mRNA	2920	CXCL2	9606	394	0	182	8.97e-44
Ssc.719.1.S1_at	ITC.59388.34	NM_002993.3	Homo sapiens chemokine (C-X-C motif) ligand 6 (granulocyte chemotactic protein 2) (CXCL6); mRNA	6372	CXCL6	9606	1076	0	149	5e-33
Ssc.26146.1.S1_at	ITC.15044.838	NM_002416.1	Homo sapiens chemokine (C-X-C motif) ligand 9 (CXCL9); mRNA >gi|311375|emb|X72755.1|HSHUMIG H.sapiens Humig mRNA	4283	CXCL9	9606	571	0	188	2.8e-45
Ssc.7176.1.A1_at	ITC.30081.1179	NM_003467.2	Homo sapiens chemokine (C-X-C motif) receptor 4 (CXCR4); transcript variant 2; mRNA	7852	CXCR4	9606	563	0	196	0
Ssc.22676.1.S1_at	ITC.17636.1	NM_006564.1	Homo sapiens chemokine (C-X-C motif) receptor 6 (CXCR6); mRNA >gi|2370179|emb|Y13248.1|HSY13248 Homo sapiens mRNA for orphan chemokine receptor TYMSTR	10663	CXCR6	9606	1094	0	396	0
Ssc.16296.1.S1_at	ITC.7.38	NM_000101.2	Homo sapiens cytochrome b-245; alpha polypeptide (CYBA); mRNA	1535	CYBA	9606	472	0	400	0
Ssc.151.1.S1_at	ITC.30081.12	NM_000397.3	Homo sapiens cytochrome b-245; beta polypeptide (CYBB); mRNA	1536	CYBB	9606	408	0	1332	0
Ssc.26591.1.S1_at	ITC.15047.3	NM_001042412.1	Homo sapiens cylindromatosis (turban tumor syndrome) (CYLD); transcript variant 3; mRNA	1540	CYLD	9606	837	0	3733	0
Ssc.31151.3.S1_at	ITC.50012.1	NM_000104.3	Homo sapiens cytochrome P450; family 1; subfamily B; polypeptide 1 (CYP1B1); mRNA	1545	CYP1B1	9606	371	0	527	0
Ssc.31151.1.S1_at	ITC.45661.1	NM_000104.3	Homo sapiens cytochrome P450; family 1; subfamily B; polypeptide 1 (CYP1B1); mRNA	1545	CYP1B1	9606	930	0	737	0
Ssc.31151.2.S1_at	ITC.50012.1	NM_000104.3	Homo sapiens cytochrome P450; family 1; subfamily B; polypeptide 1 (CYP1B1); mRNA	1545	CYP1B1	9606	837	0	527	0
Ssc.8767.1.A1_at	ITC.44056.2488	NM_000104.3	Homo sapiens cytochrome P450; family 1; subfamily B; polypeptide 1 (CYP1B1); mRNA	1545	CYP1B1	9606	954	0	234	0
Ssc.12616.1.A1_at	ITC.17447.1	NM_000104.3	Homo sapiens cytochrome P450; family 1; subfamily B; polypeptide 1 (CYP1B1); mRNA	1545	CYP1B1	9606	513	0	420	0
Ssc.16.1.S1_at	ITC.59386.1367	NM_000785.3	Homo sapiens cytochrome P450; family 27; subfamily B; polypeptide 1 (CYP27B1); nuclear gene encoding mitochondrial protein; mRNA	1594	CYP27B1	9606	809	0	1503	0
Ssc.15880.1.S1_at	ITC.30083.139	NM_020377.2	Homo sapiens cysteinyl leukotriene receptor 2 (CYSLTR2); mRNA	57105	CYSLTR2	9606	1118	0	755	0
Ssc.30831.1.S1_at	ITC.30087.75	NM_015533.3	Homo sapiens dihydroxyacetone kinase 2 homolog (S. cerevisiae) (DAK); mRNA	26007	DAK	9606	1001	0	2091	0
Ssc.30831.2.A1_at	ITC.30087.75	NM_015533.3	Homo sapiens dihydroxyacetone kinase 2 homolog (S. cerevisiae) (DAK); mRNA	26007	DAK	9606	595	0	2091	0
Ssc.22305.1.A1_at	ITC.948.1	NM_004938.2	Homo sapiens death-associated protein kinase 1 (DAPK1); mRNA	1612	DAPK1	9606	791	0	932	0
Ssc.16903.1.S1_at	ITC.59392.1711	NM_001350.3	Homo sapiens death-domain associated protein (DAXX); mRNA >gi|3319283|gb|AF050179.1|AF050179 Homo sapiens CENP-C binding protein (DAXX) mRNA; complete cds	1616	DAXX	9606	557	0	702	0
Ssc.1362.1.S1_at	ITC.59388.2801	NM_001122956.1	Homo sapiens drebrin-like (DBNL); transcript variant 3; mRNA	28988	DBNL	9606	1096	0	660	0
Ssc.2162.2.S1_at	ITC.59371.1763	NM_024050.5	Homo sapiens DET1 and DDB1 associated 1 (DDA1); mRNA	79016	DDA1	9606	860	0	121	6e-25
Ssc.2162.3.S1_at	ITC.59371.1688	NM_024050.5	Homo sapiens DET1 and DDB1 associated 1 (DDA1); mRNA	79016	DDA1	9606	850	0	78	2e-11
Ssc.2162.1.A1_at	ITC.59371.1688	NM_024050.5	Homo sapiens DET1 and DDB1 associated 1 (DDA1); mRNA	79016	DDA1	9606	525	0	78	2e-11
Ssc.2137.1.S1_at	ITC.30079.1037	NM_024050.5	Homo sapiens DET1 and DDB1 associated 1 (DDA1); mRNA	79016	DDA1	9606	383	0	258	0
Ssc.6301.1.S1_at	ITC.15063.41	NM_000790.3	Homo sapiens dopa decarboxylase (aromatic L-amino acid decarboxylase) (DDC); transcript variant 2; mRNA	1644	DDC	9606	654	0	605	0
Ssc.5550.1.S1_at	ITC.30083.866	NM_005216.4	Homo sapiens dolichyl-diphosphooligosaccharide-protein glycosyltransferase (DDOST); mRNA	1650	DDOST	9606	971	0	1665	0
Ssc.6702.1.A1_at	ITC.30079.1194	NM_001356.3	Homo sapiens DEAD (Asp-Glu-Ala-Asp) box polypeptide 3; X-linked (DDX3X); mRNA	1654	DDX3X	9606	1025	0	4094	0
Ssc.23976.1.S1_at	ITC.30079.978	NM_001356.3	Homo sapiens DEAD (Asp-Glu-Ala-Asp) box polypeptide 3; X-linked (DDX3X); mRNA	1654	DDX3X	9606	1007	0	1907	0
Ssc.9790.1.S1_at	ITC.30079.1194	NM_001356.3	Homo sapiens DEAD (Asp-Glu-Ala-Asp) box polypeptide 3; X-linked (DDX3X); mRNA	1654	DDX3X	9606	793	0	4094	0
Ssc.7473.1.A1_at	gnl|ti|1382906657	NM_001122665.1	Homo sapiens DEAD (Asp-Glu-Ala-Asp) box polypeptide 3; Y-linked (DDX3Y); transcript variant 1; mRNA	8653	DDX3Y	9606	297	0	444	0
Ssc.21.1.S1_s_at	ITC.45070.2	NM_014314.3	Homo sapiens DEAD (Asp-Glu-Ala-Asp) box polypeptide 58 (DDX58); mRNA	23586	DDX58	9606	946	0	660	0
Ssc.21.1.A1_at	ITC.45070.1	NM_014314.3	Homo sapiens DEAD (Asp-Glu-Ala-Asp) box polypeptide 58 (DDX58); mRNA	23586	DDX58	9606	737	0	206	0
Ssc.15885.1.S1_at	ITC.45070.2	NM_014314.3	Homo sapiens DEAD (Asp-Glu-Ala-Asp) box polypeptide 58 (DDX58); mRNA	23586	DDX58	9606	700	0	660	0
Ssc.21248.1.S1_at	ITC.59373.255	NM_022047.3	Homo sapiens differentially expressed in FDCP 6 homolog (mouse) (DEF6); mRNA	50619	DEF6	9606	791	0	525	0
Ssc.22231.1.S1_at	ITC.59379.179	NM_001081551.2	Homo sapiens defensin; beta 103B (DEFB103B); mRNA >gi|10717135|gb|AF301470.1|AF301470 Homo sapiens beta-defensin 3 mRNA; complete cds	414325	DEFB103B	9606	729	0	157	1e-35
Ssc.25892.1.S1_at	ITC.30629.1	NM_017996.2	Homo sapiens de-etiolated homolog 1 (Arabidopsis) (DET1); mRNA >gi|16549176|dbj|AK054603.1| Homo sapiens cDNA FLJ30041 fis; clone 3NB692001528; highly similar to DET1 homolog	55070	DET1	9606	904	0	2280	0
Ssc.18704.1.A1_at	ITC.6403.1	NM_030621.3	Homo sapiens dicer 1; ribonuclease type III (DICER1); transcript variant 2; mRNA	23405	DICER1	9606	90	3e-17	313	0
Ssc.3231.1.S1_at	ITC.44058.160	NM_030621.3	Homo sapiens dicer 1; ribonuclease type III (DICER1); transcript variant 2; mRNA	23405	DICER1	9606	1047	0	1114	0
Ssc.3231.2.A1_at	ITC.44058.160	NM_030621.3	Homo sapiens dicer 1; ribonuclease type III (DICER1); transcript variant 2; mRNA	23405	DICER1	9606	817	0	1114	0
Ssc.14.1.S1_at	ITC.30082.88	NM_001931.3	Homo sapiens dihydrolipoamide S-acetyltransferase (DLAT); mRNA	1737	DLAT	9606	531	0	2448	0
Ssc.27547.1.A1_at	ITC.44057.524	NM_001098424.1	Homo sapiens discs; large homolog 1 (Drosophila) (DLG1); transcript variant 1; mRNA	1739	DLG1	9606	650	0	1063	0
Ssc.2426.1.S1_at	ITC.44057.783	NM_001098424.1	Homo sapiens discs; large homolog 1 (Drosophila) (DLG1); transcript variant 1; mRNA	1739	DLG1	9606	733	0	329	0
Ssc.27171.1.S1_at	ITC.16590.1	NM_019074.2	Homo sapiens delta-like 4 (Drosophila) (DLL4); mRNA	54567	DLL4	9606	872	0	765	0
Ssc.5950.1.S1_at	ITC.30101.21	NM_004408.2	Homo sapiens dynamin 1 (DNM1); transcript variant 1; mRNA	1759	DNM1	9606	442	0	442	0
Ssc.6842.2.A1_a_at	ITC.30079.1997	NM_005690.3	Homo sapiens dynamin 1-like (DNM1L); transcript variant 3; mRNA	10059	DNM1L	9606	371	0	272	0
Ssc.24428.1.A1_at	ITC.30079.70	NM_005690.3	Homo sapiens dynamin 1-like (DNM1L); transcript variant 3; mRNA	10059	DNM1L	9606	1078	0	3542	0
Ssc.16815.1.S1_at	ITC.15059.71	NM_001005362.1	Homo sapiens dynamin 2 (DNM2); transcript variant 4; mRNA	1785	DNM2	9606	868	0	281	0
Ssc.5402.1.S1_at	ITC.1236.1	NM_015569.3	Homo sapiens dynamin 3 (DNM3); transcript variant 1; mRNA	26052	DNM3	9606	795	0	262	0
Ssc.22556.1.A1_at	ITC.34657.1	NM_015569.3	Homo sapiens dynamin 3 (DNM3); transcript variant 1; mRNA	26052	DNM3	9606	327	0	325	0
Ssc.28025.1.A1_at	ITC.23787.1	NM_001130823.1	Homo sapiens DNA (cytosine-5-)-methyltransferase 1 (DNMT1); transcript variant 1; mRNA	1786	DNMT1	9606	529	0	381	0
Ssc.24344.2.S1_at	ITC.59408.683	NM_001130823.1	Homo sapiens DNA (cytosine-5-)-methyltransferase 1 (DNMT1); transcript variant 1; mRNA	1786	DNMT1	9606	593	0	363	0
Ssc.24344.1.S1_a_at	ITC.59408.775	NM_001130823.1	Homo sapiens DNA (cytosine-5-)-methyltransferase 1 (DNMT1); transcript variant 1; mRNA	1786	DNMT1	9606	351	0	4482	0
Ssc.24344.1.S1_at	gnl|ti|1380921450	NM_001130823.1	Homo sapiens DNA (cytosine-5-)-methyltransferase 1 (DNMT1); transcript variant 1; mRNA	1786	DNMT1	9606	638	0	700	0
Ssc.28076.1.A1_at	ITC.59408.775	NM_001130823.1	Homo sapiens DNA (cytosine-5-)-methyltransferase 1 (DNMT1); transcript variant 1; mRNA	1786	DNMT1	9606	565	0	4482	0
Ssc.7413.1.A1_at	ITC.1366.1	NM_175850.1	Homo sapiens DNA (cytosine-5-)-methyltransferase 3 beta (DNMT3B); transcript variant 6; mRNA	1789	DNMT3B	9606	648	0	172	2e-40
Ssc.26660.1.A1_at	ITC.1982.1	NM_175850.1	Homo sapiens DNA (cytosine-5-)-methyltransferase 3 beta (DNMT3B); transcript variant 6; mRNA	1789	DNMT3B	9606	948	0	2179	0
Ssc.16236.1.S1_at	ITC.44056.817	NM_001935.3	Homo sapiens dipeptidyl-peptidase 4 (DPP4); mRNA >gi|40850968|gb|BC065265.1| Homo sapiens dipeptidyl-peptidase 4; mRNA (cDNA clone MGC:74748 IMAGE:6156880); complete cds	1803	DPP4	9606	940	0	2813	0
Ssc.3621.1.S1_at	ITC.1.1600	NM_001387.2	Homo sapiens dihydropyrimidinase-like 3 (DPYSL3); mRNA	1809	DPYSL3	9606	912	0	260	0
Ssc.1592.1.S1_at	ITC.59386.620	NM_001387.2	Homo sapiens dihydropyrimidinase-like 3 (DPYSL3); mRNA	1809	DPYSL3	9606	684	0	82	9e-13
Ssc.6191.1.S1_at	ITC.31355.1	NM_138287.3	Homo sapiens deltex 3-like (Drosophila) (DTX3L); mRNA	151636	DTX3L	9606	799	0	90	1e-15
Ssc.14415.1.A1_at	ITC.59405.4212	NM_138287.3	Homo sapiens deltex 3-like (Drosophila) (DTX3L); mRNA	151636	DTX3L	9606	440	0	103	1e-19
Ssc.21382.1.A1_at	ITC.16145.1	NM_004419.3	Homo sapiens dual specificity phosphatase 5 (DUSP5); mRNA	1847	DUSP5	9606	678	0	1223	0
Ssc.8865.1.A1_at	gnl|ti|1382791579	NM_022652.2	Homo sapiens dual specificity phosphatase 6 (DUSP6); transcript variant 2; mRNA	1848	DUSP6	9606	414	0	145	4e-32
Ssc.25164.1.S1_at	ITC.59388.119	NM_001946.2	Homo sapiens dual specificity phosphatase 6 (DUSP6); transcript variant 1; mRNA	1848	DUSP6	9606	1033	0	2131	0
Ssc.25164.2.A1_at	ITC.59388.119	NM_001946.2	Homo sapiens dual specificity phosphatase 6 (DUSP6); transcript variant 1; mRNA	1848	DUSP6	9606	371	0	2131	0
Ssc.8865.2.S1_at	gnl|ti|1380942168	NM_022652.2	Homo sapiens dual specificity phosphatase 6 (DUSP6); transcript variant 2; mRNA	1848	DUSP6	9606	240	0	153	1e-34
Ssc.31069.1.A1_s_at	ITC.59388.1443	NM_014648.3	Homo sapiens DAZ interacting protein 3; zinc finger (DZIP3); mRNA	9666	DZIP3	9606	523	0	98	9e-18
Ssc.1859.1.S1_at	ITC.30082.799	NM_005225.2	Homo sapiens E2F transcription factor 1 (E2F1); mRNA	1869	E2F1	9606	246	0	145	3e-32
Ssc.1109.1.A1_at	ITC.59386.2179	NM_198120.1	Homo sapiens estrogen receptor binding site associated; antigen; 9 (EBAG9); transcript variant 2; mRNA	9166	EBAG9	9606	474	0	250	0
Ssc.22203.1.A1_at	ITC.45832.1	NM_005755.2	Homo sapiens Epstein-Barr virus induced 3 (EBI3); mRNA	10148	EBI3	9606	656	0	361	0
Ssc.23760.1.S1_at	ITC.30079.1321	NM_016581.2	Homo sapiens ECSIT homolog (Drosophila) (ECSIT); mRNA >gi|13477290|gb|BC005119.1| Homo sapiens ECSIT homolog (Drosophila); mRNA (cDNA clone MGC:4306 IMAGE:2819610); complete cds	51295	ECSIT	9606	753	0	928	0
Ssc.26472.1.A1_at	ITC.44352.1	NM_003566.3	Homo sapiens early endosome antigen 1 (EEA1); mRNA	8411	EEA1	9606	900	0	394	0
Ssc.23854.1.S1_at	ITC.59388.564	NM_003566.3	Homo sapiens early endosome antigen 1 (EEA1); mRNA	8411	EEA1	9606	767	0	846	0
Ssc.4155.1.S1_at	ITC.44213.1	NM_003566.3	Homo sapiens early endosome antigen 1 (EEA1); mRNA	8411	EEA1	9606	724	0	214	0
Ssc.27137.1.A1_at	ITC.44992.1	NM_003566.3	Homo sapiens early endosome antigen 1 (EEA1); mRNA	8411	EEA1	9606	1055	0	458	0
Ssc.17990.1.A1_at	ITC.4075.1	NM_003566.3	Homo sapiens early endosome antigen 1 (EEA1); mRNA	8411	EEA1	9606	418	0	260	0
Ssc.29063.1.A1_at	ITC.59388.1080	NM_003566.3	Homo sapiens early endosome antigen 1 (EEA1); mRNA	8411	EEA1	9606	618	0	2064	0
Ssc.55.1.S1_at	ITC.44056.961	NM_005228.3	Homo sapiens epidermal growth factor receptor (erythroblastic leukemia viral (v-erb-b) oncogene homolog; avian) (EGFR); transcript variant 1; mRNA	1956	EGFR	9606	1035	0	1683	0
Ssc.16460.1.S1_at	ITC.44845.2	NM_001964.2	Homo sapiens early growth response 1 (EGR1); mRNA	1958	EGR1	9606	850	0	686	0
Ssc.16031.1.A1_at	ITC.44845.4	NM_001964.2	Homo sapiens early growth response 1 (EGR1); mRNA	1958	EGR1	9606	1013	0	1310	0
Ssc.16031.1.S1_at	ITC.44845.4	NM_001964.2	Homo sapiens early growth response 1 (EGR1); mRNA	1958	EGR1	9606	1011	0	1310	0
Ssc.19629.1.A1_at	ITC.44845.2	NM_001964.2	Homo sapiens early growth response 1 (EGR1); mRNA	1958	EGR1	9606	686	0	686	0
Ssc.19629.2.S1_s_at	ITC.44845.2	NM_001964.2	Homo sapiens early growth response 1 (EGR1); mRNA	1958	EGR1	9606	303	0	686	0
Ssc.7274.1.A1_at	ITC.59401.210	NM_001135652.1	Homo sapiens eukaryotic translation initiation factor 2-alpha kinase 2 (EIF2AK2); transcript variant 3; mRNA	5610	EIF2AK2	9606	478	0	438	0
Ssc.30727.1.S1_at	ITC.30082.40	NM_004846.2	Homo sapiens eukaryotic translation initiation factor 4E family member 2 (EIF4E2); mRNA	9470	EIF4E2	9606	507	0	1055	0
Ssc.18203.1.S1_a_at	ITC.30082.767	NM_004846.2	Homo sapiens eukaryotic translation initiation factor 4E family member 2 (EIF4E2); mRNA	9470	EIF4E2	9606	385	0	1497	0
Ssc.18203.2.A1_at	ITC.30082.40	NM_004846.2	Homo sapiens eukaryotic translation initiation factor 4E family member 2 (EIF4E2); mRNA	9470	EIF4E2	9606	583	0	1055	0
Ssc.28672.1.S1_at	ITC.44056.2563	NM_001114123.1	Homo sapiens ELK1; member of ETS oncogene family (ELK1); transcript variant 1; mRNA	2002	ELK1	9606	295	0	84	6e-14
Ssc.5648.1.A1_at	ITC.30079.2067	NM_130442.2	Homo sapiens engulfment and cell motility 1 (ELMO1); transcript variant 2; mRNA	9844	ELMO1	9606	297	0	131	4e-28
Ssc.21398.1.S1_at	ITC.47150.1	NM_018212.4	Homo sapiens enabled homolog (Drosophila) (ENAH); transcript variant 2; mRNA	55740	ENAH	9606	589	0	924	0
Ssc.3771.1.A1_at	ITC.59371.721	NM_018212.4	Homo sapiens enabled homolog (Drosophila) (ENAH); transcript variant 2; mRNA	55740	ENAH	9606	654	0	456	0
Ssc.24086.1.A1_at	ITC.1214.2	NM_018212.4	Homo sapiens enabled homolog (Drosophila) (ENAH); transcript variant 2; mRNA	55740	ENAH	9606	961	0	319	0
Ssc.17766.1.A1_at	ITC.30089.155	NM_018212.4	Homo sapiens enabled homolog (Drosophila) (ENAH); transcript variant 2; mRNA	55740	ENAH	9606	551	0	416	0
Ssc.6036.3.A1_at	ITC.30089.155	NM_018212.4	Homo sapiens enabled homolog (Drosophila) (ENAH); transcript variant 2; mRNA	55740	ENAH	9606	329	0	416	0
Ssc.12686.1.A1_at	ITC.59371.999	NM_018212.4	Homo sapiens enabled homolog (Drosophila) (ENAH); transcript variant 2; mRNA	55740	ENAH	9606	509	0	371	0
Ssc.18253.1.S1_at	ITC.4.551	NM_006208.2	Homo sapiens ectonucleotide pyrophosphatase/phosphodiesterase 1 (ENPP1); mRNA	5167	ENPP1	9606	387	0	80	4e-12
Ssc.4913.1.A1_at	ITC.59371.932	NM_006208.2	Homo sapiens ectonucleotide pyrophosphatase/phosphodiesterase 1 (ENPP1); mRNA	5167	ENPP1	9606	728	0	1243	0
Ssc.5142.1.S1_at	ITC.15057.45	NM_001040092.1	Homo sapiens ectonucleotide pyrophosphatase/phosphodiesterase 2 (ENPP2); transcript variant 2; mRNA	5168	ENPP2	9606	876	0	2226	0
Ssc.19431.1.S1_at	ITC.44060.56	NM_005021.3	Homo sapiens ectonucleotide pyrophosphatase/phosphodiesterase 3 (ENPP3); mRNA	5169	ENPP3	9606	565	0	922	0
Ssc.29079.1.A1_at	ITC.179.1	NM_001776.4	Homo sapiens ectonucleoside triphosphate diphosphohydrolase 1 (ENTPD1); transcript variant 1; mRNA	953	ENTPD1	9606	803	0	92	5e-16
Ssc.22177.1.S1_at	ITC.59405.1679	NM_001429.3	Homo sapiens E1A binding protein p300 (EP300); mRNA	2033	EP300	9606	591	0	1352	0
Ssc.7021.1.A1_at	ITC.44056.1649	NM_001431.3	Homo sapiens erythrocyte membrane protein band 4.1-like 2 (EPB41L2); transcript variant 1; mRNA	2037	EPB41L2	9606	930	0	872	0
Ssc.8203.1.S1_at	ITC.44077.113	NM_000120.2	Homo sapiens epoxide hydrolase 1; microsomal (xenobiotic) (EPHX1); mRNA	2052	EPHX1	9606	1108	0	1281	0
AFFX-Ss_ErythRec_5_at	ITC.1381.1	NM_000121.2	Homo sapiens erythropoietin receptor (EPOR); mRNA	2057	EPOR	9606	1094	0	1366	0
Ssc.16355.1.S1_s_at	ITC.1381.1	NM_000121.2	Homo sapiens erythropoietin receptor (EPOR); mRNA	2057	EPOR	9606	1150	0	1366	0
AFFX-Ss_ErythRec_M_at	ITC.1381.1	NM_000121.2	Homo sapiens erythropoietin receptor (EPOR); mRNA	2057	EPOR	9606	1126	0	1366	0
AFFX-Ss_ErythRec_3_at	ITC.1381.1	NM_000121.2	Homo sapiens erythropoietin receptor (EPOR); mRNA	2057	EPOR	9606	1039	0	1366	0
Ssc.5000.2.S1_at	ITC.15055.107	NM_001005862.1	Homo sapiens v-erb-b2 erythroblastic leukemia viral oncogene homolog 2; neuro/glioblastoma derived oncogene homolog (avian) (ERBB2); transcript variant 2; mRNA	2064	ERBB2	9606	751	0	1066	0
Ssc.5000.1.A1_at	ITC.15055.107	NM_001005862.1	Homo sapiens v-erb-b2 erythroblastic leukemia viral oncogene homolog 2; neuro/glioblastoma derived oncogene homolog (avian) (ERBB2); transcript variant 2; mRNA	2064	ERBB2	9606	216	0	1066	0
Ssc.4203.1.S1_at	ITC.59405.3971	NM_001982.2	Homo sapiens v-erb-b2 erythroblastic leukemia viral oncogene homolog 3 (avian) (ERBB3); transcript variant 1; mRNA	2065	ERBB3	9606	1047	0	622	0
Ssc.23336.1.S1_s_at	ITC.59392.65	NM_138961.2	Homo sapiens endothelial cell adhesion molecule (ESAM); mRNA	90952	ESAM	9606	238	0	690	0
Ssc.1557.1.S1_at	ITC.59392.2168	NM_138961.2	Homo sapiens endothelial cell adhesion molecule (ESAM); mRNA	90952	ESAM	9606	797	0	529	0
Ssc.23336.1.S1_at	ITC.49961.1	NM_138961.2	Homo sapiens endothelial cell adhesion molecule (ESAM); mRNA	90952	ESAM	9606	527	0	133	1e-28
Ssc.15650.2.A1_at	ITC.15044.1078	NM_016337.2	Homo sapiens Enah/Vasp-like (EVL); mRNA	51466	EVL	9606	767	0	737	0
Ssc.15650.1.A1_a_at	ITC.15044.1078	NM_016337.2	Homo sapiens Enah/Vasp-like (EVL); mRNA	51466	EVL	9606	359	0	737	0
Ssc.15650.1.A1_at	ITC.15044.909	NM_016337.2	Homo sapiens Enah/Vasp-like (EVL); mRNA	51466	EVL	9606	942	0	88	8e-15
Ssc.26704.1.S1_at	ITC.2736.1	NM_006027.3	Homo sapiens exonuclease 1 (EXO1); transcript variant 1; mRNA	9156	EXO1	9606	908	0	325	0
Ssc.1468.1.S1_at	ITC.30079.743	NM_018303.4	Homo sapiens exocyst complex component 2 (EXOC2); mRNA	55770	EXOC2	9606	739	0	1209	0
Ssc.20618.1.A1_at	ITC.44933.2	NM_005033.2	Homo sapiens exosome component 9 (EXOSC9); transcript variant 2; mRNA	5393	EXOSC9	9606	714	0	1758	0
Ssc.20618.2.S1_at	ITC.44933.2	NM_005033.2	Homo sapiens exosome component 9 (EXOSC9); transcript variant 2; mRNA	5393	EXOSC9	9606	700	0	1758	0
Ssc.6677.2.A1_at	ITC.30089.121	NM_001111077.1	Homo sapiens ezrin (EZR); transcript variant 2; mRNA	7430	EZR	9606	311	0	240	0
Ssc.6677.1.S1_at	ITC.30089.191	NM_001111077.1	Homo sapiens ezrin (EZR); transcript variant 2; mRNA	7430	EZR	9606	805	0	2111	0
Ssc.17318.1.S1_at	gnl|ti|1380809206	NM_001111077.1	Homo sapiens ezrin (EZR); transcript variant 2; mRNA	7430	EZR	9606	749	0	92	5e-16
Ssc.29060.1.S1_at	ITC.1.1478	NM_016946.4	Homo sapiens F11 receptor (F11R); mRNA	50848	F11R	9606	936	0	650	0
Ssc.749.1.S1_at	ITC.30109.23	NM_000505.3	Homo sapiens coagulation factor XII (Hageman factor) (F12); mRNA	2161	F12	9606	1072	0	400	0
Ssc.26345.2.S1_at	ITC.59388.2778	NM_000129.3	Homo sapiens coagulation factor XIII; A1 polypeptide (F13A1); mRNA	2162	F13A1	9606	363	0	291	0
Ssc.26345.1.S1_at	ITC.59388.2778	NM_000129.3	Homo sapiens coagulation factor XIII; A1 polypeptide (F13A1); mRNA	2162	F13A1	9606	1045	0	291	0
Ssc.26345.3.S1_at	gnl|ti|447568566	NM_000129.3	Homo sapiens coagulation factor XIII; A1 polypeptide (F13A1); mRNA	2162	F13A1	9606	490	0	182	2e-43
Ssc.15302.1.S1_at	ITC.15070.37	NM_000506.3	Homo sapiens coagulation factor II (thrombin) (F2); mRNA	2147	F2	9606	496	0	593	0
Ssc.11421.3.A1_at	ITC.59392.2075	NM_005242.3	Homo sapiens coagulation factor II (thrombin) receptor-like 1 (F2RL1); mRNA	2150	F2RL1	9606	498	0	1084	0
Ssc.11421.1.S1_at	ITC.59392.818	NM_005242.3	Homo sapiens coagulation factor II (thrombin) receptor-like 1 (F2RL1); mRNA	2150	F2RL1	9606	1051	0	442	0
Ssc.11421.2.A1_at	ITC.59392.818	NM_005242.3	Homo sapiens coagulation factor II (thrombin) receptor-like 1 (F2RL1); mRNA	2150	F2RL1	9606	607	0	442	0
Ssc.15822.1.S1_at	ITC.45087.1	NM_000130.4	Homo sapiens coagulation factor V (proaccelerin; labile factor) (F5); mRNA	2153	F5	9606	896	0	2355	0
Ssc.16043.1.S1_at	ITC.16916.1	NM_000132.3	Homo sapiens coagulation factor VIII; procoagulant component (F8); transcript variant 1; mRNA	2157	F8	9606	1078	0	1701	0
Ssc.10446.2.S1_at	ITC.30133.1	NM_000133.3	Homo sapiens coagulation factor IX (F9); mRNA	2158	F9	9606	1066	0	1437	0
Ssc.10446.1.A1_at	ITC.30133.1	NM_000133.3	Homo sapiens coagulation factor IX (F9); mRNA	2158	F9	9606	448	0	1437	0
Ssc.16314.1.S1_at	ITC.30133.1	NM_000133.3	Homo sapiens coagulation factor IX (F9); mRNA	2158	F9	9606	829	0	1437	0
Ssc.16252.1.S1_at	ITC.30133.1	NM_000133.3	Homo sapiens coagulation factor IX (F9); mRNA	2158	F9	9606	991	0	1437	0
Ssc.1947.1.S1_at	ITC.15148.1	NM_003824.2	Homo sapiens Fas (TNFRSF6)-associated via death domain (FADD); mRNA	8772	FADD	9606	848	0	303	0
Ssc.1947.2.S1_at	ITC.15148.1	NM_003824.2	Homo sapiens Fas (TNFRSF6)-associated via death domain (FADD); mRNA	8772	FADD	9606	494	0	303	0
Ssc.14497.1.S1_at	ITC.3.3	NM_152872.1	Homo sapiens Fas (TNF receptor superfamily; member 6) (FAS); transcript variant 3; mRNA	355	FAS	9606	757	0	168	9e-39
Ssc.15870.1.S1_at	ITC.31574.1	NM_000639.1	Homo sapiens Fas ligand (TNF superfamily; member 6) (FASLG); mRNA >gi|887455|emb|X89102.1|HSFASLIGA H.sapiens mRNA for fasligand	356	FASLG	9606	1102	0	743	0
Ssc.4010.1.S1_at	ITC.30082.535	NM_024907.5	Homo sapiens F-box protein 17 (FBXO17); transcript variant 2; mRNA	115290	FBXO17	9606	737	0	694	0
Ssc.4628.1.S1_at	ITC.16523.1	NM_012168.4	Homo sapiens F-box protein 2 (FBXO2); mRNA	26232	FBXO2	9606	1070	0	981	0
Ssc.19128.1.A1_at	ITC.30085.36	NM_033624.2	Homo sapiens F-box protein 21 (FBXO21); transcript variant 1; mRNA	23014	FBXO21	9606	728	0	1304	0
Ssc.11678.1.A1_at	ITC.30085.36	NM_033624.2	Homo sapiens F-box protein 21 (FBXO21); transcript variant 1; mRNA	23014	FBXO21	9606	492	0	1304	0
Ssc.19193.2.S1_at	ITC.30085.132	NM_033624.2	Homo sapiens F-box protein 21 (FBXO21); transcript variant 1; mRNA	23014	FBXO21	9606	954	0	527	0
Ssc.29389.1.A1_at	ITC.30085.36	NM_033624.2	Homo sapiens F-box protein 21 (FBXO21); transcript variant 1; mRNA	23014	FBXO21	9606	359	0	1304	0
Ssc.19193.1.A1_at	ITC.30085.132	NM_033624.2	Homo sapiens F-box protein 21 (FBXO21); transcript variant 1; mRNA	23014	FBXO21	9606	882	0	527	0
Ssc.30464.1.A1_at	ITC.15044.41	NM_012175.3	Homo sapiens F-box protein 3 (FBXO3); transcript variant 1; mRNA	26273	FBXO3	9606	702	0	1852	0
Ssc.20747.1.S1_at	ITC.44942.3	NM_183413.2	Homo sapiens F-box protein 44 (FBXO44); transcript variant 3; mRNA	93611	FBXO44	9606	803	0	967	0
Ssc.18586.3.S1_at	ITC.59386.3408	NM_018438.5	Homo sapiens F-box protein 6 (FBXO6); mRNA	26270	FBXO6	9606	658	0	315	0
Ssc.9128.1.A1_at	ITC.15045.354	NM_033480.2	Homo sapiens F-box protein 9 (FBXO9); transcript variant 2; mRNA	26268	FBXO9	9606	422	0	1661	0
Ssc.9128.2.A1_at	ITC.15045.354	NM_033480.2	Homo sapiens F-box protein 9 (FBXO9); transcript variant 2; mRNA	26268	FBXO9	9606	1027	0	1661	0
Ssc.6130.1.S1_at	ITC.59392.850	NM_012300.2	Homo sapiens F-box and WD repeat domain containing 11 (FBXW11); transcript variant 3; mRNA	23291	FBXW11	9606	1033	0	80	2e-12
Ssc.9862.1.A1_a_at	ITC.59392.1650	NM_012300.2	Homo sapiens F-box and WD repeat domain containing 11 (FBXW11); transcript variant 3; mRNA	23291	FBXW11	9606	829	0	577	0
Ssc.9862.2.A1_at	gnl|ti|1380355505	NM_012300.2	Homo sapiens F-box and WD repeat domain containing 11 (FBXW11); transcript variant 3; mRNA	23291	FBXW11	9606	521	0	573	0
Ssc.2250.2.S1_at	ITC.11.4	NM_033632.2	Homo sapiens F-box and WD repeat domain containing 7 (FBXW7); transcript variant 1; mRNA	55294	FBXW7	9606	714	0	3071	0
Ssc.2250.3.S1_at	ITC.11.4	NM_033632.2	Homo sapiens F-box and WD repeat domain containing 7 (FBXW7); transcript variant 1; mRNA	55294	FBXW7	9606	551	0	3071	0
Ssc.3781.1.A1_at	ITC.11.43	NM_018315.4	Homo sapiens F-box and WD repeat domain containing 7 (FBXW7); transcript variant 2; mRNA	55294	FBXW7	9606	504	0	192	0
Ssc.17357.2.A1_at	ITC.11.80	NM_018315.4	Homo sapiens F-box and WD repeat domain containing 7 (FBXW7); transcript variant 2; mRNA	55294	FBXW7	9606	319	0	325	0
Ssc.2250.1.A1_at	ITC.11.40	NM_018315.4	Homo sapiens F-box and WD repeat domain containing 7 (FBXW7); transcript variant 2; mRNA	55294	FBXW7	9606	829	0	442	0
Ssc.17357.1.S1_at	ITC.11.4	NM_033632.2	Homo sapiens F-box and WD repeat domain containing 7 (FBXW7); transcript variant 1; mRNA	55294	FBXW7	9606	434	0	3071	0
Ssc.19640.1.A1_at	ITC.45625.1	NM_002001.2	Homo sapiens Fc fragment of IgE; high affinity I; receptor for; alpha polypeptide (FCER1A); mRNA	2205	FCER1A	9606	367	0	159	3e-36
Ssc.508.1.S1_at	ITC.22.35	NM_004106.1	Homo sapiens Fc fragment of IgE; high affinity I; receptor for; gamma polypeptide (FCER1G); mRNA >gi|182487|gb|M33195.1|HUMFCREA Human Fc-epsilon-receptor gamma-chain mRNA; complete cds	2207	FCER1G	9606	886	0	424	0
Ssc.24944.1.S1_a_at	ITC.30079.33	NM_000566.3	Homo sapiens Fc fragment of IgG; high affinity Ia; receptor (CD64) (FCGR1A); mRNA	2209	FCGR1A	9606	527	0	462	0
Ssc.8868.1.S1_at	ITC.15065.94	NM_201563.3	Homo sapiens Fc fragment of IgG; low affinity IIc; receptor for (CD32) (FCGR2C); transcript variant 1; mRNA	9103	FCGR2C	9606	957	0	174	9e-41
Ssc.167.2.S1_a_at	ITC.44056.210	NM_001127595.1	Homo sapiens Fc fragment of IgG; low affinity IIIa; receptor (CD16a) (FCGR3A); transcript variant 4; mRNA	2214	FCGR3A	9606	969	0	98	6e-18
Ssc.167.4.S1_at	ITC.44056.2253	NM_000570.3	Homo sapiens Fc fragment of IgG; low affinity IIIb; receptor (CD16b) (FCGR3B); mRNA	2215	FCGR3B	9606	991	0	103	2e-19
Ssc.6117.1.S1_at	ITC.15051.69	NM_004107.3	Homo sapiens Fc fragment of IgG; receptor; transporter; alpha (FCGRT); mRNA >gi|33873984|gb|BC008734.2| Homo sapiens Fc fragment of IgG; receptor; transporter; alpha; mRNA (cDNA clone MGC:1506 IMAGE:3163446); complete cds	2217	FCGRT	9606	934	0	331	0
Ssc.16008.1.S1_at	ITC.15044.83	NM_002003.2	Homo sapiens ficolin (collagen/fibrinogen domain containing) 1 (FCN1); mRNA	2219	FCN1	9606	541	0	458	0
Ssc.137.1.S1_at	ITC.15044.75	NM_015837.2	Homo sapiens ficolin (collagen/fibrinogen domain containing lectin) 2 (hucolin) (FCN2); transcript variant SV1; mRNA	2220	FCN2	9606	821	0	507	0
Ssc.16323.1.S1_at	ITC.30125.12	NM_021871.2	Homo sapiens fibrinogen alpha chain (FGA); transcript variant alpha; mRNA	2243	FGA	9606	624	0	96	4e-17
Ssc.17773.1.A1_at	ITC.11727.1	NM_023110.2	Homo sapiens fibroblast growth factor receptor 1 (FGFR1); transcript variant 1; mRNA	2260	FGFR1	9606	123	5e-28	561	0
Ssc.24095.2.A1_at	ITC.15044.1042	NM_023110.2	Homo sapiens fibroblast growth factor receptor 1 (FGFR1); transcript variant 1; mRNA	2260	FGFR1	9606	823	0	1515	0
Ssc.17773.1.S1_at	ITC.11727.1	NM_023110.2	Homo sapiens fibroblast growth factor receptor 1 (FGFR1); transcript variant 1; mRNA	2260	FGFR1	9606	123	5e-28	561	0
Ssc.24095.1.S1_at	ITC.15044.1042	NM_023110.2	Homo sapiens fibroblast growth factor receptor 1 (FGFR1); transcript variant 1; mRNA	2260	FGFR1	9606	906	0	1515	0
Ssc.5018.1.S1_at	ITC.15051.91	NM_000801.3	Homo sapiens FK506 binding protein 1A; 12kDa (FKBP1A); transcript variant 12B; mRNA	2280	FKBP1A	9606	646	0	315	0
Ssc.26042.1.S1_at	ITC.59401.119	NM_004117.2	Homo sapiens FK506 binding protein 5 (FKBP5); mRNA	2289	FKBP5	9606	448	0	656	0
Ssc.26329.1.S1_at	ITC.49020.1	NM_001123396.1	Homo sapiens chemokine (C-C motif) receptor 2-like (FLJ78302); transcript variant B; mRNA	729230	FLJ78302	9606	1037	0	829	0
Ssc.2205.1.S1_a_at	ITC.44803.1	NM_005803.2	Homo sapiens flotillin 1 (FLOT1); mRNA >gi|6031143|gb|AF089750.2|AF089750 Homo sapiens flotillin-1 mRNA; complete cds	10211	FLOT1	9606	519	0	1899	0
Ssc.2205.3.S1_at	ITC.44803.1	NM_005803.2	Homo sapiens flotillin 1 (FLOT1); mRNA >gi|6031143|gb|AF089750.2|AF089750 Homo sapiens flotillin-1 mRNA; complete cds	10211	FLOT1	9606	525	0	1899	0
Ssc.27158.1.S1_at	ITC.44958.1	NM_004475.2	Homo sapiens flotillin 2 (FLOT2); mRNA	2319	FLOT2	9606	355	0	1187	0
Ssc.27158.2.S1_at	ITC.44958.1	NM_004475.2	Homo sapiens flotillin 2 (FLOT2); mRNA	2319	FLOT2	9606	831	0	1187	0
Ssc.16000.1.A1_at	ITC.31520.1	NM_002019.3	Homo sapiens fms-related tyrosine kinase 1 (vascular endothelial growth factor/vascular permeability factor receptor) (FLT1); mRNA	2321	FLT1	9606	432	0	301	0
Ssc.3872.1.S1_at	ITC.47182.1	NM_002019.3	Homo sapiens fms-related tyrosine kinase 1 (vascular endothelial growth factor/vascular permeability factor receptor) (FLT1); mRNA	2321	FLT1	9606	908	0	1152	0
Ssc.16000.1.S1_at	ITC.31520.1	NM_002019.3	Homo sapiens fms-related tyrosine kinase 1 (vascular endothelial growth factor/vascular permeability factor receptor) (FLT1); mRNA	2321	FLT1	9606	432	0	301	0
Ssc.18598.1.A1_at	ITC.17074.1	NM_004119.2	Homo sapiens fms-related tyrosine kinase 3 (FLT3); mRNA	2322	FLT3	9606	422	0	2230	0
Ssc.16743.1.S1_at	ITC.15051.162	NM_212482.1	Homo sapiens fibronectin 1 (FN1); transcript variant 1; mRNA	2335	FN1	9606	1096	0	1727	0
Ssc.5580.1.S1_at	ITC.15051.80	NM_002026.2	Homo sapiens fibronectin 1 (FN1); transcript variant 3; mRNA	2335	FN1	9606	831	0	519	0
Ssc.16743.1.A1_at	ITC.15051.88	NM_212474.1	Homo sapiens fibronectin 1 (FN1); transcript variant 6; mRNA	2335	FN1	9606	1065	0	3497	0
Ssc.26792.1.A1_at	ITC.26720.1	NM_001014986.1	Homo sapiens folate hydrolase (prostate-specific membrane antigen) 1 (FOLH1); transcript variant 2; mRNA	2346	FOLH1	9606	656	0	94	2e-16
Ssc.14488.1.S1_at	ITC.59372.319	NM_004476.1	Homo sapiens folate hydrolase (prostate-specific membrane antigen) 1 (FOLH1); transcript variant 1; mRNA >gi|190663|gb|M99487.1|HUMPSM Human prostate-specific membrane antigen (PSM) mRNA; complete cds	2346	FOLH1	9606	831	0	2559	0
Ssc.1555.1.A1_at	ITC.30107.8	NM_005252.2	Homo sapiens v-fos FBJ murine osteosarcoma viral oncogene homolog (FOS); mRNA	2353	FOS	9606	809	0	2617	0
Ssc.20531.1.S1_at	gnl|ti|1382675479	NM_201559.2	Homo sapiens forkhead box O3 (FOXO3); transcript variant 2; mRNA	2309	FOXO3	9606	412	0	230	0
Ssc.2943.1.A1_at	ITC.44057.311	NM_201559.2	Homo sapiens forkhead box O3 (FOXO3); transcript variant 2; mRNA	2309	FOXO3	9606	870	0	2460	0
Ssc.2488.1.A1_at	ITC.44057.311	NM_201559.2	Homo sapiens forkhead box O3 (FOXO3); transcript variant 2; mRNA	2309	FOXO3	9606	745	0	2460	0
Ssc.2488.2.S1_at	ITC.44057.311	NM_201559.2	Homo sapiens forkhead box O3 (FOXO3); transcript variant 2; mRNA	2309	FOXO3	9606	967	0	2460	0
Ssc.1908.1.S1_at	ITC.16102.1	NM_004958.3	Homo sapiens FK506 binding protein 12-rapamycin associated protein 1 (FRAP1); mRNA	2475	FRAP1	9606	452	0	1848	0
Ssc.20113.1.S1_at	ITC.45099.1	NM_015123.1	Homo sapiens FERM domain containing 4B (FRMD4B); mRNA	23150	FRMD4B	9606	882	0	628	0
Ssc.2985.1.S1_a_at	gnl|ti|1374650842	NM_002032.2	Homo sapiens ferritin; heavy polypeptide 1 (FTH1); mRNA	2495	FTH1	9606	418	7e-40	103	1e-19
Ssc.12288.1.A1_a_at	ITC.6.335	NM_002032.2	Homo sapiens ferritin; heavy polypeptide 1 (FTH1); mRNA	2495	FTH1	9606	1055	0	694	0
Ssc.2714.1.S1_a_at	ITC.44056.1056	NM_002037.3	Homo sapiens FYN oncogene related to SRC; FGR; YES (FYN); transcript variant 1; mRNA	2534	FYN	9606	898	0	852	0
Ssc.2714.3.S1_at	ITC.44056.155	NM_153047.1	Homo sapiens FYN oncogene related to SRC; FGR; YES (FYN); transcript variant 2; mRNA	2534	FYN	9606	773	0	2129	0
Ssc.15894.1.S1_at	ITC.30079.1773	NM_016263.3	Homo sapiens fizzy/cell division cycle 20 related 1 (Drosophila) (FZR1); transcript variant 2; mRNA	51343	FZR1	9606	630	0	1836	0
Ssc.11512.1.A1_at	ITC.59401.102	NM_080491.1	Homo sapiens GRB2-associated binding protein 2 (GAB2); transcript variant 1; mRNA	9846	GAB2	9606	622	0	115	1e-22
Ssc.26599.1.A1_at	ITC.59401.102	NM_080491.1	Homo sapiens GRB2-associated binding protein 2 (GAB2); transcript variant 1; mRNA	9846	GAB2	9606	839	0	115	1e-22
Ssc.5021.1.S1_at	ITC.30081.945	NM_000818.2	Homo sapiens glutamate decarboxylase 2 (pancreatic islets and brain; 65kDa) (GAD2); transcript variant 1; mRNA	2572	GAD2	9606	741	0	147	1e-32
Ssc.14527.1.S1_at	ITC.30081.337	NM_001134366.1	Homo sapiens glutamate decarboxylase 2 (pancreatic islets and brain; 65kDa) (GAD2); transcript variant 2; mRNA	2572	GAD2	9606	1043	0	2539	0
Ssc.7531.1.A1_at	ITC.16206.1	NM_000153.2	Homo sapiens galactosylceramidase (GALC); transcript variant 1; mRNA	2581	GALC	9606	396	0	1528	0
Ssc.7531.2.S1_at	ITC.16206.1	NM_000153.2	Homo sapiens galactosylceramidase (GALC); transcript variant 1; mRNA	2581	GALC	9606	1015	0	1528	0
Ssc.21354.1.S1_at	ITC.15046.338	NM_001002295.1	Homo sapiens GATA binding protein 3 (GATA3); transcript variant 1; mRNA	2625	GATA3	9606	521	0	1889	0
Ssc.27964.1.S1_at	ITC.15046.338	NM_001002295.1	Homo sapiens GATA binding protein 3 (GATA3); transcript variant 1; mRNA	2625	GATA3	9606	658	0	1889	0
Ssc.21354.2.S1_at	ITC.15046.338	NM_001002295.1	Homo sapiens GATA binding protein 3 (GATA3); transcript variant 1; mRNA	2625	GATA3	9606	521	0	1889	0
Ssc.27964.2.S1_at	ITC.15046.338	NM_001002295.1	Homo sapiens GATA binding protein 3 (GATA3); transcript variant 1; mRNA	2625	GATA3	9606	904	0	1889	0
Ssc.2258.1.S1_at	ITC.44074.42	NM_005257.3	Homo sapiens GATA binding protein 6 (GATA6); mRNA	2627	GATA6	9606	835	0	1187	0
Ssc.17889.1.A1_at	ITC.59372.321	NM_004120.3	Homo sapiens guanylate binding protein 2; interferon-inducible (GBP2); mRNA	2634	GBP2	9606	424	0	155	3e-35
Ssc.29054.3.S1_at	ITC.59372.29	NM_018284.2	Homo sapiens guanylate binding protein 3 (GBP3); mRNA	2635	GBP3	9606	837	0	866	0
Ssc.29054.2.S1_at	ITC.59372.29	NM_018284.2	Homo sapiens guanylate binding protein 3 (GBP3); mRNA	2635	GBP3	9606	753	0	866	0
Ssc.639.1.A1_at	ITC.44056.697	NM_181702.1	Homo sapiens GTP binding protein overexpressed in skeletal muscle (GEM); transcript variant 2; mRNA	2669	GEM	9606	1059	0	1360	0
Affy ID	ITC ID	RefSeq ID	RefSeq Desc	Gene ID	Gene Sym	Tax	A2I Score	A2I Evaule	I2R Score	I2R Evalue
Ssc.440.1.S1_at	gnl|ti|1377004990	NR_024136.1	Homo sapiens ghrelin/obestatin prepropeptide (GHRL); transcript variant 12; transcribed RNA	51738	GHRL	9606	741	0	280	0
Ssc.16462.1.A1_at	ITC.30085.179	NM_018384.3	Homo sapiens GTPase; IMAP family member 5 (GIMAP5); mRNA	55340	GIMAP5	9606	674	0	105	6e-20
Ssc.16462.2.S1_at	ITC.30085.25	NM_018384.3	Homo sapiens GTPase; IMAP family member 5 (GIMAP5); mRNA	55340	GIMAP5	9606	975	0	295	0
Ssc.15912.1.A1_at	ITC.21.10	NM_000165.3	Homo sapiens gap junction protein; alpha 1; 43kDa (GJA1); mRNA	2697	GJA1	9606	686	0	2123	0
Ssc.7333.1.A1_at	ITC.21.77	NM_000165.3	Homo sapiens gap junction protein; alpha 1; 43kDa (GJA1); mRNA	2697	GJA1	9606	143	1e-33	688	0
Ssc.29187.1.A1_at	ITC.21.10	NM_000165.3	Homo sapiens gap junction protein; alpha 1; 43kDa (GJA1); mRNA	2697	GJA1	9606	240	0	2123	0
Ssc.15912.1.S1_at	ITC.21.10	NM_000165.3	Homo sapiens gap junction protein; alpha 1; 43kDa (GJA1); mRNA	2697	GJA1	9606	597	0	2123	0
Ssc.942.1.S1_at	ITC.21.77	NM_000165.3	Homo sapiens gap junction protein; alpha 1; 43kDa (GJA1); mRNA	2697	GJA1	9606	789	0	688	0
Ssc.16726.1.A1_at	ITC.15045.130	NM_001079811.1	Homo sapiens galactosidase; beta 1 (GLB1); transcript variant 2; mRNA	2720	GLB1	9606	569	0	1273	0
Ssc.4159.1.A1_at	ITC.59385.40	NM_002069.5	Homo sapiens guanine nucleotide binding protein (G protein); alpha inhibiting activity polypeptide 1 (GNAI1); mRNA	2770	GNAI1	9606	557	0	325	0
Ssc.841.1.S1_at	ITC.59385.313	NM_002070.2	Homo sapiens guanine nucleotide binding protein (G protein); alpha inhibiting activity polypeptide 2 (GNAI2); mRNA	2771	GNAI2	9606	743	0	159	3e-36
Ssc.6873.1.S1_at	ITC.1.884	NM_006496.2	Homo sapiens guanine nucleotide binding protein (G protein); alpha inhibiting activity polypeptide 3 (GNAI3); mRNA	2773	GNAI3	9606	737	0	2083	0
Ssc.6064.2.S1_at	gnl|ti|1379685262	NM_002074.2	Homo sapiens guanine nucleotide binding protein (G protein); beta polypeptide 1 (GNB1); mRNA	2782	GNB1	9606	410	0	165	2e-38
Ssc.6064.1.S1_at	gnl|ti|448050328	NM_002074.2	Homo sapiens guanine nucleotide binding protein (G protein); beta polypeptide 1 (GNB1); mRNA	2782	GNB1	9606	563	0	82	3e-13
Ssc.8656.1.A1_at	ITC.59371.208	NM_002074.2	Homo sapiens guanine nucleotide binding protein (G protein); beta polypeptide 1 (GNB1); mRNA	2782	GNB1	9606	622	0	1471	0
Ssc.4920.1.S1_at	ITC.4.351	NM_005273.3	Homo sapiens guanine nucleotide binding protein (G protein); beta polypeptide 2 (GNB2); mRNA	2783	GNB2	9606	739	0	1802	0
Ssc.28913.1.A1_at	ITC.18.155	NM_021629.3	Homo sapiens guanine nucleotide binding protein (G protein); beta polypeptide 4 (GNB4); mRNA	59345	GNB4	9606	517	0	1001	0
Ssc.1492.1.S1_at	ITC.59405.1511	NM_016194.3	Homo sapiens guanine nucleotide binding protein (G protein); beta 5 (GNB5); transcript variant 2; mRNA	10681	GNB5	9606	924	0	1701	0
Ssc.1492.2.A1_at	ITC.59405.4136	NM_016194.3	Homo sapiens guanine nucleotide binding protein (G protein); beta 5 (GNB5); transcript variant 2; mRNA	10681	GNB5	9606	460	0	192	0
Ssc.2387.1.S1_at	gnl|ti|1382527211	NM_001017998.2	Homo sapiens guanine nucleotide binding protein (G protein); gamma 10 (GNG10); mRNA	2790	GNG10	9606	513	0	98	9e-18
Ssc.1133.1.S1_at	ITC.32.12	NM_004126.3	Homo sapiens guanine nucleotide binding protein (G protein); gamma 11 (GNG11); mRNA	2791	GNG11	9606	961	0	389	0
Ssc.28162.1.A1_at	ITC.16727.1	NM_018841.4	Homo sapiens guanine nucleotide binding protein (G protein); gamma 12 (GNG12); mRNA	55970	GNG12	9606	601	0	462	0
Ssc.2760.1.A1_at	ITC.1.167	NM_018841.4	Homo sapiens guanine nucleotide binding protein (G protein); gamma 12 (GNG12); mRNA	55970	GNG12	9606	1068	0	345	0
Ssc.26312.1.S1_at	ITC.15998.3	NM_053064.3	Homo sapiens guanine nucleotide binding protein (G protein); gamma 2 (GNG2); mRNA	54331	GNG2	9606	801	0	587	0
Ssc.7256.1.A1_at	ITC.15056.149	NM_053064.3	Homo sapiens guanine nucleotide binding protein (G protein); gamma 2 (GNG2); mRNA	54331	GNG2	9606	511	0	228	0
Ssc.6444.3.S1_at	ITC.1.2007	NM_012202.3	Homo sapiens guanine nucleotide binding protein (G protein); gamma 3 (GNG3); mRNA	2785	GNG3	9606	464	0	222	0
Ssc.6444.2.S1_at	ITC.1.1630	NM_012202.3	Homo sapiens guanine nucleotide binding protein (G protein); gamma 3 (GNG3); mRNA	2785	GNG3	9606	474	0	490	0
Ssc.6444.1.A1_at	ITC.1.1630	NM_012202.3	Homo sapiens guanine nucleotide binding protein (G protein); gamma 3 (GNG3); mRNA	2785	GNG3	9606	587	0	490	0
Ssc.2810.1.S1_at	gnl|ti|1377270862	NM_005274.2	Homo sapiens guanine nucleotide binding protein (G protein); gamma 5 (GNG5); mRNA	2787	GNG5	9606	785	0	309	0
Ssc.19552.1.S1_at	ITC.30079.1079	NM_052847.2	Homo sapiens guanine nucleotide binding protein (G protein); gamma 7 (GNG7); mRNA	2788	GNG7	9606	775	0	107	1e-20
Ssc.10394.1.A1_at	ITC.45328.1	NR_002328.3	Homo sapiens gonadotropin-releasing hormone (type 2) receptor 2 (GNRHR2); non-coding RNA	114814	GNRHR2	9606	900	0	387	0
Ssc.26339.1.S1_a_at	ITC.59377.240	NR_002328.3	Homo sapiens gonadotropin-releasing hormone (type 2) receptor 2 (GNRHR2); non-coding RNA	114814	GNRHR2	9606	1134	0	563	0
Ssc.25170.1.A1_at	ITC.12413.1	NM_000174.3	Homo sapiens glycoprotein IX (platelet) (GP9); mRNA	2815	GP9	9606	1043	0	182	2e-43
Ssc.2375.1.S1_at	ITC.15047.80	NM_000175.2	Homo sapiens glucose phosphate isomerase (GPI); mRNA	2821	GPI	9606	1063	0	2111	0
Ssc.26709.1.S1_at	ITC.47571.1	NM_004951.4	Homo sapiens G protein-coupled receptor 183 (GPR183); mRNA	1880	GPR183	9606	900	0	113	2e-22
Ssc.11117.2.S1_at	ITC.43.2	NM_201525.1	Homo sapiens G protein-coupled receptor 56 (GPR56); transcript variant 3; mRNA	9289	GPR56	9606	496	0	767	0
Ssc.11117.1.A1_at	ITC.43.2	NM_201525.1	Homo sapiens G protein-coupled receptor 56 (GPR56); transcript variant 3; mRNA	9289	GPR56	9606	737	0	767	0
Ssc.27313.2.A1_at	gnl|ti|1380357062	NM_203506.2	Homo sapiens growth factor receptor-bound protein 2 (GRB2); transcript variant 2; mRNA	2885	GRB2	9606	500	0	317	0
Ssc.19334.1.S1_at	ITC.59388.1153	NM_002086.4	Homo sapiens growth factor receptor-bound protein 2 (GRB2); transcript variant 1; mRNA	2885	GRB2	9606	652	0	973	0
Ssc.27313.1.A1_at	ITC.59388.2048	NM_203506.2	Homo sapiens growth factor receptor-bound protein 2 (GRB2); transcript variant 2; mRNA	2885	GRB2	9606	652	0	345	0
Ssc.27313.3.S1_at	ITC.59388.2048	NM_203506.2	Homo sapiens growth factor receptor-bound protein 2 (GRB2); transcript variant 2; mRNA	2885	GRB2	9606	410	0	345	0
Ssc.24942.1.S1_at	ITC.59392.768	NM_001004056.1	Homo sapiens G protein-coupled receptor kinase 4 (GRK4); transcript variant 2; mRNA	2868	GRK4	9606	747	0	216	0
Ssc.24942.3.S1_a_at	ITC.59392.768	NM_001004056.1	Homo sapiens G protein-coupled receptor kinase 4 (GRK4); transcript variant 2; mRNA	2868	GRK4	9606	232	0	216	0
Ssc.30072.1.A1_at	ITC.45286.1	NM_005308.2	Homo sapiens G protein-coupled receptor kinase 5 (GRK5); mRNA	2869	GRK5	9606	440	0	864	0
Ssc.26265.2.S1_at	ITC.15045.50	NM_001004106.2	Homo sapiens G protein-coupled receptor kinase 6 (GRK6); transcript variant 1; mRNA	2870	GRK6	9606	509	0	543	0
Ssc.26265.1.S1_at	ITC.15045.50	NM_001004106.2	Homo sapiens G protein-coupled receptor kinase 6 (GRK6); transcript variant 1; mRNA	2870	GRK6	9606	971	0	543	0
Ssc.165.1.S1_at	ITC.26754.1	NM_139209.2	Homo sapiens G protein-coupled receptor kinase 7 (GRK7); mRNA	131890	GRK7	9606	375	0	1392	0
Ssc.16710.1.S1_at	ITC.15044.1904	NM_004491.4	Homo sapiens glucocorticoid receptor DNA binding factor 1 (GRLF1); mRNA	2909	GRLF1	9606	819	0	86	1e-13
Ssc.24936.1.S1_at	ITC.30081.829	NM_004491.4	Homo sapiens glucocorticoid receptor DNA binding factor 1 (GRLF1); mRNA	2909	GRLF1	9606	420	0	809	0
Ssc.26436.1.S1_at	ITC.16288.2	NM_019884.2	Homo sapiens glycogen synthase kinase 3 alpha (GSK3A); mRNA	2931	GSK3A	9606	908	0	1830	0
Ssc.18464.1.S1_at	ITC.16288.1	NM_019884.2	Homo sapiens glycogen synthase kinase 3 alpha (GSK3A); mRNA	2931	GSK3A	9606	359	0	408	0
Ssc.14176.1.A1_s_at	ITC.45749.3	NM_002093.2	Homo sapiens glycogen synthase kinase 3 beta (GSK3B); mRNA >gi|12652980|gb|BC000251.1| Homo sapiens glycogen synthase kinase 3 beta; mRNA (cDNA clone MGC:1736 IMAGE:3357620); complete cds	2932	GSK3B	9606	482	0	654	0
Ssc.15549.1.A1_at	ITC.873.1	NM_000853.2	Homo sapiens glutathione S-transferase theta 1 (GSTT1); mRNA	2952	GSTT1	9606	468	0	769	0
Ssc.27957.1.S1_at	ITC.873.1	NM_000853.2	Homo sapiens glutathione S-transferase theta 1 (GSTT1); mRNA	2952	GSTT1	9606	866	0	769	0
Ssc.24003.1.S1_at	ITC.5.1754	NM_004286.4	Homo sapiens GTP binding protein 1 (GTPBP1); mRNA	9567	GTPBP1	9606	767	0	1259	0
Ssc.1917.1.S1_at	ITC.5.1754	NM_004286.4	Homo sapiens GTP binding protein 1 (GTPBP1); mRNA	9567	GTPBP1	9606	926	0	1259	0
Ssc.28805.1.A1_at	ITC.102.1	NM_002099.4	Homo sapiens glycophorin A (MNS blood group) (GYPA); mRNA	2993	GYPA	9606	301	0	94	3e-16
Ssc.4939.1.A1_at	ITC.59401.6	NM_004131.3	Homo sapiens granzyme B (granzyme 2; cytotoxic T-lymphocyte-associated serine esterase 1) (GZMB); mRNA	3002	GZMB	9606	383	0	125	6e-26
Ssc.4939.2.S1_at	gnl|ti|1377555798	NM_004131.3	Homo sapiens granzyme B (granzyme 2; cytotoxic T-lymphocyte-associated serine esterase 1) (GZMB); mRNA	3002	GZMB	9606	533	0	135	4e-29
Ssc.25890.1.S1_at	ITC.59377.137	NM_002110.2	Homo sapiens hemopoietic cell kinase (HCK); mRNA	3055	HCK	9606	959	0	716	0
Ssc.433.1.S1_at	ITC.16.64	NM_014266.3	Homo sapiens hematopoietic cell signal transducer (HCST); transcript variant 1; mRNA >gi|4884161|emb|AL050163.1|HSM800238 Homo sapiens mRNA; cDNA DKFZp586C1522 (from clone DKFZp586C1522)	10870	HCST	9606	743	0	151	5e-34
Ssc.29629.1.A1_at	ITC.45294.2	NM_024602.5	Homo sapiens HECT domain containing 3 (HECTD3); mRNA	79654	HECTD3	9606	521	0	2527	0
Ssc.5512.1.A1_at	ITC.15066.225	NM_004667.4	Homo sapiens hect domain and RLD 2 (HERC2); mRNA	8924	HERC2	9606	638	0	147	1e-32
Ssc.8922.1.S1_at	ITC.21.25	NM_005524.2	Homo sapiens hairy and enhancer of split 1; (Drosophila) (HES1); mRNA	3280	HES1	9606	973	0	858	0
Ssc.390.2.S1_at	ITC.59405.2525	NM_181054.2	Homo sapiens hypoxia-inducible factor 1; alpha subunit (basic helix-loop-helix transcription factor) (HIF1A); transcript variant 2; mRNA	3091	HIF1A	9606	884	0	2874	0
Ssc.390.1.A1_at	ITC.59405.2525	NM_181054.2	Homo sapiens hypoxia-inducible factor 1; alpha subunit (basic helix-loop-helix transcription factor) (HIF1A); transcript variant 2; mRNA	3091	HIF1A	9606	549	0	2874	0
Ssc.5542.1.A1_at	ITC.59405.2967	NM_181054.2	Homo sapiens hypoxia-inducible factor 1; alpha subunit (basic helix-loop-helix transcription factor) (HIF1A); transcript variant 2; mRNA	3091	HIF1A	9606	567	0	961	0
Ssc.390.2.A1_at	ITC.59405.2525	NM_181054.2	Homo sapiens hypoxia-inducible factor 1; alpha subunit (basic helix-loop-helix transcription factor) (HIF1A); transcript variant 2; mRNA	3091	HIF1A	9606	803	0	2874	0
Ssc.13780.7.S1_at	gnl|ti|1374520213	NM_002116.5	Homo sapiens major histocompatibility complex; class I; A (HLA-A); mRNA	3105	HLA-A	9606	349	0	123	8e-26
Ssc.23660.1.S1_at	ITC.59383.197	NM_002116.5	Homo sapiens major histocompatibility complex; class I; A (HLA-A); mRNA	3105	HLA-A	9606	216	0	442	0
Ssc.13780.5.S1_x_at	ITC.59383.151	NM_005514.6	Homo sapiens major histocompatibility complex; class I; B (HLA-B); mRNA	3106	HLA-B	9606	1138	0	728	0
Ssc.18553.1.A1_at	gnl|ti|1380945978	NM_005514.6	Homo sapiens major histocompatibility complex; class I; B (HLA-B); mRNA	3106	HLA-B	9606	103	5e-22	373	0
Ssc.18552.1.A1_at	ITC.59383.356	NM_005514.6	Homo sapiens major histocompatibility complex; class I; B (HLA-B); mRNA	3106	HLA-B	9606	78	3e-14	240	0
Ssc.13777.1.S1_at	ITC.59408.789	NM_006120.3	Homo sapiens major histocompatibility complex; class II; DM alpha (HLA-DMA); mRNA	3108	HLA-DMA	9606	1019	0	339	0
Ssc.11025.1.S1_at	ITC.59401.26	NM_002118.3	Homo sapiens major histocompatibility complex; class II; DM beta (HLA-DMB); mRNA	3109	HLA-DMB	9606	710	0	464	0
Ssc.16038.1.S1_at	ITC.59372.37	NM_002119.3	Homo sapiens major histocompatibility complex; class II; DO alpha (HLA-DOA); mRNA	3111	HLA-DOA	9606	1043	0	533	0
Ssc.222.1.S1_at	ITC.32.8	NM_019111.3	Homo sapiens major histocompatibility complex; class II; DR alpha (HLA-DRA); mRNA	3122	HLA-DRA	9606	981	0	737	0
Ssc.16212.2.A1_x_at	ITC.15076.26	NM_002124.2	Homo sapiens major histocompatibility complex; class II; DR beta 1 (HLA-DRB1); mRNA >gi|21707195|gb|BC033827.1| Homo sapiens major histocompatibility complex; class II; DR beta 1; mRNA (cDNA clone MGC:45344 IMAGE:5216243); complete cds	3123	HLA-DRB1	9606	163	2e-39	178	8e-43
Ssc.16213.1.A1_x_at	ITC.15076.26	NM_002124.2	Homo sapiens major histocompatibility complex; class II; DR beta 1 (HLA-DRB1); mRNA >gi|21707195|gb|BC033827.1| Homo sapiens major histocompatibility complex; class II; DR beta 1; mRNA (cDNA clone MGC:45344 IMAGE:5216243); complete cds	3123	HLA-DRB1	9606	281	0	178	8e-43
Ssc.16212.1.A1_s_at	ITC.15076.26	NM_002124.2	Homo sapiens major histocompatibility complex; class II; DR beta 1 (HLA-DRB1); mRNA >gi|21707195|gb|BC033827.1| Homo sapiens major histocompatibility complex; class II; DR beta 1; mRNA (cDNA clone MGC:45344 IMAGE:5216243); complete cds	3123	HLA-DRB1	9606	147	5e-35	178	8e-43
Ssc.16212.1.S1_x_at	ITC.15076.26	NM_002124.2	Homo sapiens major histocompatibility complex; class II; DR beta 1 (HLA-DRB1); mRNA >gi|21707195|gb|BC033827.1| Homo sapiens major histocompatibility complex; class II; DR beta 1; mRNA (cDNA clone MGC:45344 IMAGE:5216243); complete cds	3123	HLA-DRB1	9606	188	0	178	8e-43
Ssc.16213.1.S1_x_at	ITC.15076.26	NM_002124.2	Homo sapiens major histocompatibility complex; class II; DR beta 1 (HLA-DRB1); mRNA >gi|21707195|gb|BC033827.1| Homo sapiens major histocompatibility complex; class II; DR beta 1; mRNA (cDNA clone MGC:45344 IMAGE:5216243); complete cds	3123	HLA-DRB1	9606	299	0	178	8e-43
Ssc.11063.1.S1_at	ITC.44087.8	XM_001722124.1	PREDICTED: Homo sapiens major histocompatibility complex; class II; DR beta 5; transcript variant 1 (HLA-DRB5); mRNA	3123	HLA-DRB1	9606	959	0	650	0
Ssc.18810.1.A1_at	ITC.15076.21	NM_022555.3	Homo sapiens major histocompatibility complex; class II; DR beta 3 (HLA-DRB3); mRNA	3125	HLA-DRB3	9606	394	0	434	0
Ssc.210.1.S1_a_at	ITC.15076.24	NM_022555.3	Homo sapiens major histocompatibility complex; class II; DR beta 3 (HLA-DRB3); mRNA	3125	HLA-DRB3	9606	385	0	418	0
Ssc.16169.1.S1_x_at	ITC.15076.21	NM_022555.3	Homo sapiens major histocompatibility complex; class II; DR beta 3 (HLA-DRB3); mRNA	3125	HLA-DRB3	9606	523	0	434	0
Ssc.210.2.S1_a_at	ITC.15076.16	XM_001723414.1	PREDICTED: Homo sapiens major histocompatibility complex; class II; DR beta 4; transcript variant 1 (HLA-DRB4); mRNA	3126	HLA-DRB4	9606	791	0	543	0
Ssc.210.8.A1_at	ITC.15076.9	XM_001723419.1	PREDICTED: Homo sapiens major histocompatibility complex; class II; DR beta 4; transcript variant 3 (HLA-DRB4); mRNA	3126	HLA-DRB4	9606	96	9e-20	416	0
Ssc.13780.3.S1_at	gnl|ti|1377203234	NR_001434.1	Homo sapiens major histocompatibility complex; class I; H (pseudogene) (HLA-H); non-coding RNA	3136	HLA-H	9606	246	0	115	3e-23
Ssc.4188.1.S1_at	ITC.59372.308	NM_030789.2	Homo sapiens histocompatibility (minor) 13 (HM13); transcript variant 1; mRNA	81502	HM13	9606	771	0	1711	0
Ssc.11100.1.S2_at	ITC.59372.1115	NM_002128.4	Homo sapiens high-mobility group box 1 (HMGB1); mRNA	3146	HMGB1	9606	904	0	1124	0
Ssc.11100.1.S1_at	gnl|ti|1382508920	NM_002128.4	Homo sapiens high-mobility group box 1 (HMGB1); mRNA	3146	HMGB1	9606	571	0	656	0
Ssc.26770.1.S1_at	ITC.59372.823	NM_012484.1	Homo sapiens hyaluronan-mediated motility receptor (RHAMM) (HMMR); transcript variant 1; mRNA >gi|3449363|gb|AF032862.1|AF032862 Homo sapiens intracellular hyaluronic acid binding protein (IHABP) mRNA; complete cds	3161	HMMR	9606	716	0	844	0
Ssc.115.1.S1_s_at	ITC.2.1843	NM_002133.1	Homo sapiens heme oxygenase (decycling) 1 (HMOX1); mRNA >gi|35172|emb|X06985.1|HSOXYGR Human mRNA for heme oxygenase	3162	HMOX1	9606	1041	0	708	0
Ssc.37.1.S1_at	ITC.30127.2	NM_001126102.1	Homo sapiens haptoglobin (HP); transcript variant 2; mRNA	3240	HP	9606	862	0	367	0
Ssc.15266.2.S1_at	ITC.44056.1049	NM_000860.3	Homo sapiens hydroxyprostaglandin dehydrogenase 15-(NAD) (HPGD); mRNA >gi|40226515|gb|BC018986.2| Homo sapiens hydroxyprostaglandin dehydrogenase 15-(NAD); mRNA (cDNA clone MGC:20092 IMAGE:3638799); complete cds	3248	HPGD	9606	519	0	305	0
Ssc.15266.1.S1_at	ITC.44056.992	NM_000860.3	Homo sapiens hydroxyprostaglandin dehydrogenase 15-(NAD) (HPGD); mRNA >gi|40226515|gb|BC018986.2| Homo sapiens hydroxyprostaglandin dehydrogenase 15-(NAD); mRNA (cDNA clone MGC:20092 IMAGE:3638799); complete cds	3248	HPGD	9606	952	0	1078	0
Ssc.4250.1.S1_at	ITC.59374.30	NM_000613.1	Homo sapiens hemopexin (HPX); mRNA	3263	HPX	9606	1078	0	414	0
Ssc.18387.1.A1_at	ITC.19284.1	NM_000613.1	Homo sapiens hemopexin (HPX); mRNA	3263	HPX	9606	329	0	172	6e-41
Ssc.16352.1.S1_at	ITC.59372.972	NM_001130442.1	Homo sapiens v-Ha-ras Harvey rat sarcoma viral oncogene homolog (HRAS); transcript variant 3; mRNA	3265	HRAS	9606	884	0	749	0
Ssc.25389.1.S1_at	ITC.30976.1	NM_002152.2	Homo sapiens histidine rich calcium binding protein (HRC); mRNA >gi|63102230|gb|BC094691.1| Homo sapiens histidine rich calcium binding protein; mRNA (cDNA clone MGC:102956 IMAGE:30529366); complete cds	3270	HRC	9606	523	0	404	0
Ssc.2667.3.A1_at	ITC.30125.8	NM_000412.2	Homo sapiens histidine-rich glycoprotein (HRG); mRNA	3273	HRG	9606	698	0	385	0
Ssc.5439.1.S1_at	ITC.15898.1	NM_005526.2	Homo sapiens heat shock transcription factor 1 (HSF1); mRNA	3297	HSF1	9606	987	0	1221	0
Ssc.18165.1.S1_at	ITC.21134.1	NM_005348.3	Homo sapiens heat shock protein 90kDa alpha (cytosolic); class A member 1 (HSP90AA1); transcript variant 2; mRNA	3320	HSP90AA1	9606	854	0	115	2e-23
Ssc.12191.1.A1_at	ITC.12.28	NM_005348.3	Homo sapiens heat shock protein 90kDa alpha (cytosolic); class A member 1 (HSP90AA1); transcript variant 2; mRNA	3320	HSP90AA1	9606	1025	0	916	0
Ssc.10042.1.A1_at	ITC.12.137	NM_005348.3	Homo sapiens heat shock protein 90kDa alpha (cytosolic); class A member 1 (HSP90AA1); transcript variant 2; mRNA	3320	HSP90AA1	9606	66	5e-10	716	0
Ssc.6728.1.S1_at	ITC.1.1348	NM_007355.2	Homo sapiens heat shock protein 90kDa alpha (cytosolic); class B member 1 (HSP90AB1); mRNA >gi|13436256|gb|BC004928.1| Homo sapiens heat shock protein 90kDa alpha (cytosolic); class B member 1; mRNA (cDNA clone MGC:10493 IMAGE:3621040); complete cds	3326	HSP90AB1	9606	1053	0	1774	0
Ssc.308.1.S1_at	ITC.44064.61	NM_003299.1	Homo sapiens heat shock protein 90kDa beta (Grp94); member 1 (HSP90B1); mRNA >gi|37260|emb|X15187.1|HSTRA1 Homo sapiens tra1 mRNA for human homologue of murine tumor rejection antigen gp96	7184	HSP90B1	9606	1035	0	2155	0
Ssc.308.1.S2_at	ITC.44064.61	NM_003299.1	Homo sapiens heat shock protein 90kDa beta (Grp94); member 1 (HSP90B1); mRNA >gi|37260|emb|X15187.1|HSTRA1 Homo sapiens tra1 mRNA for human homologue of murine tumor rejection antigen gp96	7184	HSP90B1	9606	755	0	2155	0
Ssc.5145.1.S1_a_at	ITC.44076.26	NM_005345.5	Homo sapiens heat shock 70kDa protein 1A (HSPA1A); mRNA	3303	HSPA1A	9606	276	0	2857	0
Ssc.5145.2.S1_at	ITC.44076.17	NM_005345.5	Homo sapiens heat shock 70kDa protein 1A (HSPA1A); mRNA	3303	HSPA1A	9606	682	0	1245	0
Ssc.7654.1.A1_at	ITC.59405.1266	NM_021979.3	Homo sapiens heat shock 70kDa protein 2 (HSPA2); mRNA	3306	HSPA2	9606	720	0	2900	0
Ssc.17309.2.A1_at	gnl|ti|1379929395	NM_002154.3	Homo sapiens heat shock 70kDa protein 4 (HSPA4); mRNA	3308	HSPA4	9606	319	0	498	0
Ssc.3313.1.S1_at	ITC.59371.823	NM_002154.3	Homo sapiens heat shock 70kDa protein 4 (HSPA4); mRNA	3308	HSPA4	9606	555	0	1368	0
Ssc.17309.1.S1_at	gnl|ti|1377986037	NM_002154.3	Homo sapiens heat shock 70kDa protein 4 (HSPA4); mRNA	3308	HSPA4	9606	577	0	630	0
Ssc.1717.1.S1_at	ITC.1.1	NM_005347.3	Homo sapiens heat shock 70kDa protein 5 (glucose-regulated protein; 78kDa) (HSPA5); mRNA	3309	HSPA5	9606	674	0	3305	0
Ssc.114.1.S1_at	ITC.17801.1	NM_002155.3	Homo sapiens heat shock 70kDa protein 6 (HSP70B') (HSPA6); mRNA	3310	HSPA6	9606	624	0	2032	0
Ssc.19203.2.S1_at	ITC.44078.34	NM_006597.3	Homo sapiens heat shock 70kDa protein 8 (HSPA8); transcript variant 1; mRNA	3312	HSPA8	9606	389	0	228	0
Ssc.8074.1.A1_at	gnl|ti|1381014070	NM_006597.3	Homo sapiens heat shock 70kDa protein 8 (HSPA8); transcript variant 1; mRNA	3312	HSPA8	9606	137	1e-31	262	0
Ssc.16804.1.A1_at	ITC.44078.40	NM_006597.3	Homo sapiens heat shock 70kDa protein 8 (HSPA8); transcript variant 1; mRNA	3312	HSPA8	9606	916	0	858	0
Ssc.19203.1.A1_at	ITC.44078.34	NM_006597.3	Homo sapiens heat shock 70kDa protein 8 (HSPA8); transcript variant 1; mRNA	3312	HSPA8	9606	371	0	228	0
Ssc.19203.3.S1_at	ITC.44078.34	NM_006597.3	Homo sapiens heat shock 70kDa protein 8 (HSPA8); transcript variant 1; mRNA	3312	HSPA8	9606	860	0	228	0
Ssc.7324.1.A1_at	gnl|ti|1381014070	NM_006597.3	Homo sapiens heat shock 70kDa protein 8 (HSPA8); transcript variant 1; mRNA	3312	HSPA8	9606	149	4e-35	262	0
Ssc.6719.1.A1_at	ITC.35.8	NM_002156.4	Homo sapiens heat shock 60kDa protein 1 (chaperonin) (HSPD1); nuclear gene encoding mitochondrial protein; transcript variant 1; mRNA	3329	HSPD1	9606	924	0	2666	0
Ssc.1822.1.A1_at	gnl|ti|1380937417	NM_031407.4	Homo sapiens HECT; UBA and WWE domain containing 1 (HUWE1); mRNA	10075	HUWE1	9606	307	0	276	0
Ssc.31179.1.A1_at	ITC.30084.581	NM_031407.4	Homo sapiens HECT; UBA and WWE domain containing 1 (HUWE1); mRNA	10075	HUWE1	9606	377	0	2868	0
Ssc.26932.2.A1_at	ITC.30080.665	NM_032369.2	Homo sapiens hydrogen voltage-gated channel 1 (HVCN1); transcript variant 2; mRNA	84329	HVCN1	9606	585	0	666	0
Ssc.6149.1.S1_at	ITC.3.92	NM_003773.3	Homo sapiens hyaluronoglucosaminidase 2 (HYAL2); transcript variant 1; mRNA	8692	HYAL2	9606	1045	0	1532	0
Ssc.1276.1.S1_at	ITC.59388.2142	NM_002165.2	Homo sapiens inhibitor of DNA binding 1; dominant negative helix-loop-helix protein (ID1); transcript variant 1; mRNA	3397	ID1	9606	965	0	585	0
Ssc.5182.1.A1_at	ITC.15045.475	NM_003897.3	Homo sapiens immediate early response 3 (IER3); mRNA	8870	IER3	9606	898	0	161	1e-36
Ssc.809.1.S1_at	ITC.30083.1217	NM_006332.3	Homo sapiens interferon; gamma-inducible protein 30 (IFI30); mRNA	10437	IFI30	9606	593	0	244	0
Ssc.30758.1.S1_s_at	ITC.30083.1217	NM_006332.3	Homo sapiens interferon; gamma-inducible protein 30 (IFI30); mRNA	10437	IFI30	9606	496	0	244	0
Ssc.5540.1.S1_at	ITC.44829.3	NM_005533.2	Homo sapiens interferon-induced protein 35 (IFI35); mRNA >gi|33876082|gb|BC001356.2| Homo sapiens interferon-induced protein 35; mRNA (cDNA clone MGC:2935 IMAGE:3050452); complete cds	3430	IFI35	9606	1049	0	466	0
Ssc.10593.2.A1_at	ITC.9.199	NM_006820.2	Homo sapiens interferon-induced protein 44-like (IFI44L); mRNA	10964	IFI44L	9606	476	0	172	2e-40
Ssc.10593.1.S1_at	ITC.9.17	NM_006820.2	Homo sapiens interferon-induced protein 44-like (IFI44L); mRNA	10964	IFI44L	9606	872	0	260	0
Ssc.10588.1.A1_at	ITC.9.66	NM_006820.2	Homo sapiens interferon-induced protein 44-like (IFI44L); mRNA	10964	IFI44L	9606	783	0	603	0
Ssc.8118.1.A1_at	ITC.9.17	NM_006820.2	Homo sapiens interferon-induced protein 44-like (IFI44L); mRNA	10964	IFI44L	9606	527	0	260	0
Ssc.30752.1.S1_at	ITC.15044.233	NM_001548.3	Homo sapiens interferon-induced protein with tetratricopeptide repeats 1 (IFIT1); transcript variant 2; mRNA	3434	IFIT1	9606	605	0	452	0
Ssc.22620.1.S1_at	ITC.30081.29	NM_001547.4	Homo sapiens interferon-induced protein with tetratricopeptide repeats 2 (IFIT2); mRNA	3433	IFIT2	9606	1082	0	571	0
Ssc.30532.1.A1_at	ITC.30081.29	NM_001547.4	Homo sapiens interferon-induced protein with tetratricopeptide repeats 2 (IFIT2); mRNA	3433	IFIT2	9606	575	0	571	0
Ssc.17861.1.A1_at	ITC.30081.29	NM_001547.4	Homo sapiens interferon-induced protein with tetratricopeptide repeats 2 (IFIT2); mRNA	3433	IFIT2	9606	363	0	571	0
Ssc.31140.1.S1_at	ITC.15931.1	NM_001031683.2	Homo sapiens interferon-induced protein with tetratricopeptide repeats 3 (IFIT3); transcript variant 2; mRNA	3437	IFIT3	9606	731	0	492	0
Ssc.30590.1.A1_at	gnl|ti|1381345977	NM_003641.3	Homo sapiens interferon induced transmembrane protein 1 (9-27) (IFITM1); mRNA	8519	IFITM1	9606	70	5e-11	103	1e-19
Ssc.17969.1.A1_at	ITC.59383.154	NM_003641.3	Homo sapiens interferon induced transmembrane protein 1 (9-27) (IFITM1); mRNA	8519	IFITM1	9606	412	0	92	2e-16
Ssc.11098.1.S1_at	ITC.59383.115	NM_021034.2	Homo sapiens interferon induced transmembrane protein 3 (1-8U) (IFITM3); mRNA	10410	IFITM3	9606	952	0	280	0
Ssc.30956.1.A1_s_at	ITC.59383.179	NM_021034.2	Homo sapiens interferon induced transmembrane protein 3 (1-8U) (IFITM3); mRNA	10410	IFITM3	9606	281	0	297	0
Ssc.19264.1.S1_at	ITC.45214.2	NM_002175.2	Homo sapiens interferon; alpha 21 (IFNA21); mRNA	3452	IFNA21	9606	898	0	274	0
Ssc.11381.1.S1_at	ITC.30094.32	NM_000629.2	Homo sapiens interferon (alpha; beta and omega) receptor 1 (IFNAR1); mRNA	3454	IFNAR1	9606	1086	0	440	0
Ssc.4933.1.A1_at	ITC.30094.11	NM_207585.1	Homo sapiens interferon (alpha; beta and omega) receptor 2 (IFNAR2); transcript variant 1; mRNA	3455	IFNAR2	9606	749	0	127	4e-26
Ssc.3607.1.S1_at	ITC.30094.11	NM_207585.1	Homo sapiens interferon (alpha; beta and omega) receptor 2 (IFNAR2); transcript variant 1; mRNA	3455	IFNAR2	9606	660	0	127	4e-26
Ssc.29006.1.S1_at	ITC.34150.1	NM_002176.2	Homo sapiens interferon; beta 1; fibroblast (IFNB1); mRNA >gi|184624|gb|M28622.1|HUMIFNB1 Human interferon beta-1 (IFN-beta-1) mRNA; complete cds	3456	IFNB1	9606	977	0	109	1e-21
Ssc.4093.1.A1_at	ITC.15045.627	NM_000619.2	Homo sapiens interferon; gamma (IFNG); mRNA	3458	IFNG	9606	662	0	200	0
Ssc.7321.1.A1_at	ITC.15045.627	NM_000619.2	Homo sapiens interferon; gamma (IFNG); mRNA	3458	IFNG	9606	157	1e-37	200	0
Ssc.1502.1.S1_at	ITC.59408.254	NM_001551.2	Homo sapiens immunoglobulin (CD79A) binding protein 1 (IGBP1); mRNA >gi|33869406|gb|BC004137.2| Homo sapiens immunoglobulin (CD79A) binding protein 1; mRNA (cDNA clone MGC:1556 IMAGE:2962967); complete cds	3476	IGBP1	9606	1013	0	1225	0
Ssc.20175.3.A1_at	ITC.1005.1	NM_000875.3	Homo sapiens insulin-like growth factor 1 receptor (IGF1R); mRNA	3480	IGF1R	9606	484	0	450	0
Ssc.19009.1.S1_at	ITC.59374.4	NM_000875.3	Homo sapiens insulin-like growth factor 1 receptor (IGF1R); mRNA	3480	IGF1R	9606	819	0	5794	0
Ssc.16058.1.S1_at	ITC.59374.4	NM_000875.3	Homo sapiens insulin-like growth factor 1 receptor (IGF1R); mRNA	3480	IGF1R	9606	1104	0	5794	0
Ssc.29622.1.A1_at	ITC.59092.1	NM_000875.3	Homo sapiens insulin-like growth factor 1 receptor (IGF1R); mRNA	3480	IGF1R	9606	268	0	254	0
Ssc.20175.1.S1_at	ITC.1005.1	NM_000875.3	Homo sapiens insulin-like growth factor 1 receptor (IGF1R); mRNA	3480	IGF1R	9606	961	0	450	0
Ssc.20175.2.A1_at	ITC.1005.1	NM_000875.3	Homo sapiens insulin-like growth factor 1 receptor (IGF1R); mRNA	3480	IGF1R	9606	402	0	450	0
Ssc.15588.1.S2_at	ITC.15044.970	NM_001013398.1	Homo sapiens insulin-like growth factor binding protein 3 (IGFBP3); transcript variant 1; mRNA	3486	IGFBP3	9606	827	0	416	0
Ssc.15588.1.S1_at	ITC.15044.970	NM_001013398.1	Homo sapiens insulin-like growth factor binding protein 3 (IGFBP3); transcript variant 1; mRNA	3486	IGFBP3	9606	1116	0	416	0
Ssc.16506.1.A1_at	ITC.15064.52	NM_144646.3	Homo sapiens immunoglobulin J polypeptide; linker protein for immunoglobulin alpha and mu polypeptides (IGJ); mRNA	3512	IGJ	9606	819	0	611	0
Ssc.19946.1.S1_at	gnl|ti|1377853729	NM_020070.2	Homo sapiens immunoglobulin lambda-like polypeptide 1 (IGLL1); transcript variant 1; mRNA	3543	IGLL1	9606	561	0	186	8.41e-45
Ssc.5664.1.S1_at	ITC.15044.1053	NM_001005910.1	Homo sapiens inositol hexaphosphate kinase 2 (IHPK2); transcript variant 3; mRNA	51447	IHPK2	9606	595	0	466	0
Ssc.15236.1.A1_at	ITC.15066.67	NM_016291.2	Homo sapiens inositol hexaphosphate kinase 2 (IHPK2); transcript variant 1; mRNA	51447	IHPK2	9606	874	0	1465	0
Ssc.5664.2.S1_a_at	ITC.15044.1883	NM_016291.2	Homo sapiens inositol hexaphosphate kinase 2 (IHPK2); transcript variant 1; mRNA	51447	IHPK2	9606	291	0	710	0
Ssc.24729.1.A1_s_at	ITC.30094.66	NM_006083.3	Homo sapiens IK cytokine; down-regulator of HLA II (IK); mRNA	3550	IK	9606	327	0	123	5e-26
Ssc.13715.1.S1_at	ITC.15044.951	NM_006083.3	Homo sapiens IK cytokine; down-regulator of HLA II (IK); mRNA	3550	IK	9606	900	0	785	0
Ssc.12636.1.A1_at	ITC.15046.429	NM_003640.3	Homo sapiens inhibitor of kappa light polypeptide gene enhancer in B-cells; kinase complex-associated protein (IKBKAP); mRNA	8518	IKBKAP	9606	630	0	1717	0
Ssc.25274.2.S1_at	ITC.59405.314	NM_001099857.1	Homo sapiens inhibitor of kappa light polypeptide gene enhancer in B-cells; kinase gamma (IKBKG); transcript variant 1; mRNA	8517	IKBKG	9606	387	0	1370	0
Ssc.148.1.S1_at	ITC.30482.1	NM_000572.2	Homo sapiens interleukin 10 (IL10); mRNA	3586	IL10	9606	1007	0	299	0
Ssc.15484.1.S1_at	ITC.59371.405	NM_000628.3	Homo sapiens interleukin 10 receptor; beta (IL10RB); mRNA	3588	IL10RB	9606	658	0	601	0
Ssc.3068.1.S1_at	ITC.15901.3	NM_004512.3	Homo sapiens interleukin 11 receptor; alpha (IL11RA); transcript variant 1; mRNA	3590	IL11RA	9606	739	0	1564	0
Ssc.13.1.S1_at	ITC.33134.1	NM_000882.2	Homo sapiens interleukin 12A (natural killer cell stimulatory factor 1; cytotoxic lymphocyte maturation factor 1; p35) (IL12A); mRNA	3592	IL12A	9606	761	0	652	0
Ssc.71.1.S1_at	ITC.26734.1	NM_002187.2	Homo sapiens interleukin 12B (natural killer cell stimulatory factor 2; cytotoxic lymphocyte maturation factor 2; p40) (IL12B); mRNA	3593	IL12B	9606	920	0	609	0
Ssc.30837.1.A1_at	ITC.12714.1	NM_002187.2	Homo sapiens interleukin 12B (natural killer cell stimulatory factor 2; cytotoxic lymphocyte maturation factor 2; p40) (IL12B); mRNA	3593	IL12B	9606	585	0	232	0
Ssc.15877.1.S1_at	ITC.26438.1	NM_002188.2	Homo sapiens interleukin 13 (IL13); mRNA	3596	IL13	9606	753	0	216	0
Ssc.8833.1.S1_at	ITC.2.1485	NM_172174.2	Homo sapiens interleukin 15 (IL15); transcript variant 1; mRNA	3600	IL15	9606	1070	0	515	0
Ssc.18652.1.S1_at	ITC.15074.1	NM_172217.2	Homo sapiens interleukin 16 (lymphocyte chemoattractant factor) (IL16); transcript variant 2; mRNA	3603	IL16	9606	896	0	1045	0
SscAffx.23.1.S1_at	ITC.11751.1	NM_002190.2	Homo sapiens interleukin 17A (IL17A); mRNA	3605	IL17A	9606	1084	0	238	0
Ssc.12313.2.S1_at	ITC.45345.3	NM_014443.2	Homo sapiens interleukin 17B (IL17B); mRNA	27190	IL17B	9606	482	0	531	0
Ssc.12313.1.A1_at	ITC.45345.2	NM_014443.2	Homo sapiens interleukin 17B (IL17B); mRNA	27190	IL17B	9606	446	0	230	0
Ssc.20.1.S1_at	ITC.30086.528	NM_001562.2	Homo sapiens interleukin 18 (interferon-gamma-inducing factor) (IL18); mRNA	3606	IL18	9606	728	0	511	0
Ssc.16985.1.S1_at	ITC.30369.1	NM_001039660.1	Homo sapiens interleukin 18 binding protein (IL18BP); transcript variant F; mRNA	10068	IL18BP	9606	555	0	161	2e-36
Ssc.15792.1.S1_at	ITC.26737.1	NM_003855.2	Homo sapiens interleukin 18 receptor 1 (IL18R1); mRNA	8809	IL18R1	9606	1118	0	874	0
Ssc.113.1.S1_at	ITC.1280.2	NM_000575.3	Homo sapiens interleukin 1; alpha (IL1A); mRNA	3552	IL1A	9606	765	0	440	0
Ssc.113.1.S2_at	ITC.1280.2	NM_000575.3	Homo sapiens interleukin 1; alpha (IL1A); mRNA	3552	IL1A	9606	270	0	440	0
Ssc.26901.1.S1_at	ITC.224.2	NM_014440.1	Homo sapiens interleukin 1 family; member 6 (epsilon) (IL1F6); mRNA >gi|6694389|gb|AF201831.1|AF201831 Homo sapiens FIL1 epsilon mRNA; complete cds	27179	IL1F6	9606	894	0	155	5e-35
Ssc.11406.3.A1_at	ITC.59388.138	NM_000877.2	Homo sapiens interleukin 1 receptor; type I (IL1R1); mRNA	3554	IL1R1	9606	567	0	482	0
Ssc.7864.1.A1_at	ITC.45043.1	NM_002182.2	Homo sapiens interleukin 1 receptor accessory protein (IL1RAP); transcript variant 1; mRNA	3556	IL1RAP	9606	819	0	119	6e-24
Ssc.16250.1.S1_at	ITC.59374.47	NM_173843.1	Homo sapiens interleukin 1 receptor antagonist (IL1RN); transcript variant 4; mRNA	3557	IL1RN	9606	1076	0	394	0
Ssc.16250.1.S2_at	ITC.59374.47	NM_173843.1	Homo sapiens interleukin 1 receptor antagonist (IL1RN); transcript variant 4; mRNA	3557	IL1RN	9606	946	0	394	0
Ssc.16224.1.S1_at	ITC.17794.1	NM_000586.3	Homo sapiens interleukin 2 (IL2); mRNA	3558	IL2	9606	975	0	299	0
Ssc.26323.1.S1_at	ITC.36479.1	NM_021803.2	Homo sapiens interleukin 21 (IL21); mRNA	59067	IL21	9606	827	0	472	0
Ssc.5772.1.A1_at	ITC.44056.216	NM_004843.2	Homo sapiens interleukin 27 receptor; alpha (IL27RA); mRNA	9466	IL27RA	9606	862	0	509	0
Ssc.14476.1.S1_at	ITC.49063.1	NM_000417.1	Homo sapiens interleukin 2 receptor; alpha (IL2RA); mRNA	3559	IL2RA	9606	676	0	94	2e-16
Ssc.15739.1.S1_at	ITC.1.222	NM_000206.1	Homo sapiens interleukin 2 receptor; gamma (severe combined immunodeficiency) (IL2RG); mRNA >gi|303611|dbj|D11086.1|HUMIL2RG Homo sapiens hIL-2Rg mRNA for interleukin 2 receptor gamma chain; complete cds	3561	IL2RG	9606	918	0	1181	0
Ssc.14398.1.A1_at	ITC.59405.423	NM_033439.2	Homo sapiens interleukin 33 (IL33); mRNA	90865	IL33	9606	535	0	117	2e-23
Ssc.15837.1.S1_at	ITC.47415.1	NM_000589.2	Homo sapiens interleukin 4 (IL4); transcript variant 1; mRNA	3565	IL4	9606	648	0	161	4e-37
Ssc.6256.1.A1_at	ITC.59401.104	NM_000418.2	Homo sapiens interleukin 4 receptor (IL4R); transcript variant 1; mRNA	3566	IL4R	9606	729	0	86	4e-14
Ssc.17244.1.S1_at	ITC.59401.561	NM_000418.2	Homo sapiens interleukin 4 receptor (IL4R); transcript variant 1; mRNA	3566	IL4R	9606	1015	0	458	0
Ssc.528.1.S1_at	ITC.4144.1	NM_000879.2	Homo sapiens interleukin 5 (colony-stimulating factor; eosinophil) (IL5); mRNA	3567	IL5	9606	728	0	119	2e-24
Ssc.62.2.S1_a_at	ITC.1255.1	NM_000600.2	Homo sapiens interleukin 6 (interferon; beta 2) (IL6); mRNA	3569	IL6	9606	823	0	363	0
Ssc.16374.1.S1_at	ITC.5880.1	NM_000565.2	Homo sapiens interleukin 6 receptor (IL6R); transcript variant 1; mRNA	3570	IL6R	9606	1172	0	817	0
Ssc.25033.1.A1_at	ITC.30907.2	NM_002184.2	Homo sapiens interleukin 6 signal transducer (gp130; oncostatin M receptor) (IL6ST); transcript variant 1; mRNA	3572	IL6ST	9606	803	0	823	0
Ssc.15904.1.S1_at	ITC.31390.1	NM_000880.2	Homo sapiens interleukin 7 (IL7); mRNA	3574	IL7	9606	777	0	624	0
Ssc.16489.1.S1_at	gnl|ti|1379944552	NM_002185.2	Homo sapiens interleukin 7 receptor (IL7R); mRNA	3575	IL7R	9606	276	0	96	3e-17
Ssc.27246.1.S1_at	ITC.15061.36	NM_004515.2	Homo sapiens interleukin enhancer binding factor 2; 45kDa (ILF2); mRNA	3608	ILF2	9606	563	0	163	2e-37
Ssc.23992.1.A1_at	ITC.30103.33	NM_018439.3	Homo sapiens Impact homolog (mouse) (IMPACT); mRNA	55364	IMPACT	9606	729	0	2040	0
Ssc.6790.1.A1_at	ITC.30103.33	NM_018439.3	Homo sapiens Impact homolog (mouse) (IMPACT); mRNA	55364	IMPACT	9606	553	0	2040	0
Ssc.5566.1.S1_at	ITC.768.3	NM_002191.2	Homo sapiens inhibin; alpha (INHA); mRNA	3623	INHA	9606	309	0	414	0
Ssc.19063.1.S1_at	ITC.30114.31	NM_005541.3	Homo sapiens inositol polyphosphate-5-phosphatase; 145kDa (INPP5D); transcript variant 2; mRNA	3635	INPP5D	9606	890	0	377	0
Ssc.2346.1.S1_at	ITC.30082.140	NM_001567.2	Homo sapiens inositol polyphosphate phosphatase-like 1 (INPPL1); mRNA	3636	INPPL1	9606	605	0	452	0
Ssc.27064.1.A1_at	ITC.3980.1	NM_001567.2	Homo sapiens inositol polyphosphate phosphatase-like 1 (INPPL1); mRNA	3636	INPPL1	9606	1011	0	1049	0
Ssc.19702.1.A1_at	ITC.51058.1	NM_001569.3	Homo sapiens interleukin-1 receptor-associated kinase 1 (IRAK1); transcript variant 1; mRNA	3654	IRAK1	9606	702	0	583	0
Ssc.19609.1.S1_at	ITC.1.1218	NM_001569.3	Homo sapiens interleukin-1 receptor-associated kinase 1 (IRAK1); transcript variant 1; mRNA	3654	IRAK1	9606	781	0	216	0
Ssc.19494.1.S1_at	ITC.30088.170	NM_002198.2	Homo sapiens interferon regulatory factor 1 (IRF1); mRNA	3659	IRF1	9606	954	0	1215	0
Ssc.19537.1.S1_at	ITC.44057.472	NM_002199.3	Homo sapiens interferon regulatory factor 2 (IRF2); mRNA	3660	IRF2	9606	345	0	1725	0
Ssc.19537.3.S1_at	ITC.44057.49	NM_002199.3	Homo sapiens interferon regulatory factor 2 (IRF2); mRNA	3660	IRF2	9606	406	0	375	0
Ssc.19537.2.S1_at	ITC.44057.472	NM_002199.3	Homo sapiens interferon regulatory factor 2 (IRF2); mRNA	3660	IRF2	9606	924	0	1725	0
Ssc.1783.1.S1_at	ITC.15045.265	NM_001571.4	Homo sapiens interferon regulatory factor 3 (IRF3); mRNA	3661	IRF3	9606	874	0	400	0
Ssc.5480.1.S1_at	ITC.1116.1	NM_001098631.1	Homo sapiens interferon regulatory factor 5 (IRF5); transcript variant 7; mRNA	3663	IRF5	9606	900	0	1247	0
Ssc.824.1.S1_at	ITC.44945.1	NM_006147.2	Homo sapiens interferon regulatory factor 6 (IRF6); mRNA	3664	IRF6	9606	583	0	1984	0
Ssc.25739.1.S1_at	ITC.59401.43	NM_001572.3	Homo sapiens interferon regulatory factor 7 (IRF7); transcript variant a; mRNA	3665	IRF7	9606	922	0	432	0
Ssc.21162.1.S1_s_at	ITC.59401.1319	NM_001572.3	Homo sapiens interferon regulatory factor 7 (IRF7); transcript variant a; mRNA	3665	IRF7	9606	595	0	161	4e-37
Ssc.5982.1.A1_at	ITC.59408.835	NM_002163.2	Homo sapiens interferon regulatory factor 8 (IRF8); mRNA	3394	IRF8	9606	702	0	773	0
Ssc.1625.1.S1_at	ITC.15054.77	NM_006084.4	Homo sapiens interferon regulatory factor 9 (IRF9); mRNA	10379	IRF9	9606	747	0	1059	0
Ssc.11557.1.A1_at	ITC.30084.144	NM_005101.3	Homo sapiens ISG15 ubiquitin-like modifier (ISG15); mRNA	9636	ISG15	9606	817	0	147	1e-32
SscAffx.1.1.S1_at	ITC.30102.32	NM_002201.4	Homo sapiens interferon stimulated exonuclease gene 20kDa (ISG20); mRNA >gi|33871974|gb|BC007922.2| Homo sapiens interferon stimulated exonuclease gene 20kDa; mRNA (cDNA clone MGC:14105 IMAGE:4309120); complete cds	3669	ISG20	9606	948	0	307	0
Ssc.20430.1.A1_at	ITC.59371.951	NM_031483.4	Homo sapiens itchy E3 ubiquitin protein ligase homolog (mouse) (ITCH); mRNA	83737	ITCH	9606	926	0	995	0
Ssc.14313.1.A1_at	ITC.30087.226	NM_031483.4	Homo sapiens itchy E3 ubiquitin protein ligase homolog (mouse) (ITCH); mRNA	83737	ITCH	9606	547	0	170	7e-40
Ssc.32.1.S1_at	ITC.30834.1	NM_000419.3	Homo sapiens integrin; alpha 2b (platelet glycoprotein IIb of IIb/IIIa complex; antigen CD41) (ITGA2B); mRNA	3674	ITGA2B	9606	969	0	1005	0
Ssc.3896.1.S1_at	ITC.59392.2289	NM_002204.2	Homo sapiens integrin; alpha 3 (antigen CD49C; alpha 3 subunit of VLA-3 receptor) (ITGA3); transcript variant a; mRNA	3675	ITGA3	9606	777	0	139	3e-30
Ssc.30782.1.S1_at	ITC.1726.1	NM_002205.2	Homo sapiens integrin; alpha 5 (fibronectin receptor; alpha polypeptide) (ITGA5); mRNA	3678	ITGA5	9606	973	0	1251	0
Ssc.16663.1.S1_at	ITC.15044.139	NM_002205.2	Homo sapiens integrin; alpha 5 (fibronectin receptor; alpha polypeptide) (ITGA5); mRNA	3678	ITGA5	9606	1045	0	2890	0
Ssc.11399.1.A1_at	ITC.15951.1	NM_001079818.1	Homo sapiens integrin; alpha 6 (ITGA6); transcript variant 1; mRNA	3655	ITGA6	9606	494	0	2268	0
Ssc.25207.1.A1_at	ITC.15951.1	NM_001079818.1	Homo sapiens integrin; alpha 6 (ITGA6); transcript variant 1; mRNA	3655	ITGA6	9606	813	0	2268	0
Ssc.11399.2.A1_at	ITC.15951.1	NM_001079818.1	Homo sapiens integrin; alpha 6 (ITGA6); transcript variant 1; mRNA	3655	ITGA6	9606	478	0	2268	0
Ssc.6258.1.A1_a_at	ITC.15951.1	NM_001079818.1	Homo sapiens integrin; alpha 6 (ITGA6); transcript variant 1; mRNA	3655	ITGA6	9606	783	0	2268	0
Ssc.16206.1.A1_at	ITC.34591.1	NM_000632.3	Homo sapiens integrin; alpha M (complement component 3 receptor 3 subunit) (ITGAM); mRNA	3684	ITGAM	9606	1130	0	1174	0
Ssc.16206.1.S1_at	ITC.34591.1	NM_000632.3	Homo sapiens integrin; alpha M (complement component 3 receptor 3 subunit) (ITGAM); mRNA	3684	ITGAM	9606	1082	0	1174	0
Ssc.4621.1.S1_at	ITC.15056.1	NM_033667.2	Homo sapiens integrin; beta 1 (fibronectin receptor; beta polypeptide; antigen CD29 includes MDF2; MSK12) (ITGB1); transcript variant 1C-1; mRNA	3688	ITGB1	9606	482	0	2038	0
Ssc.14561.1.S1_at	ITC.15044.68	NM_001127491.1	Homo sapiens integrin; beta 2 (complement component 3 receptor 3 and 4 subunit) (ITGB2); transcript variant 2; mRNA	3689	ITGB2	9606	549	0	1475	0
Ssc.44.1.S1_at	ITC.59386.457	NM_000212.2	Homo sapiens integrin; beta 3 (platelet glycoprotein IIIa; antigen CD61) (ITGB3); mRNA	3690	ITGB3	9606	638	0	2920	0
Ssc.9400.1.A1_at	ITC.30080.504	NM_000214.2	Homo sapiens jagged 1 (Alagille syndrome) (JAG1); mRNA	182	JAG1	9606	1007	0	515	0
Ssc.328.1.S1_at	ITC.30083.940	NM_002227.2	Homo sapiens Janus kinase 1 (a protein tyrosine kinase) (JAK1); mRNA	3716	JAK1	9606	1070	0	3126	0
Ssc.328.1.A1_at	ITC.30083.940	NM_002227.2	Homo sapiens Janus kinase 1 (a protein tyrosine kinase) (JAK1); mRNA	3716	JAK1	9606	1055	0	3126	0
Ssc.324.3.S1_a_at	ITC.45188.2	NM_004972.2	Homo sapiens Janus kinase 2 (a protein tyrosine kinase) (JAK2); mRNA	3717	JAK2	9606	283	0	3862	0
Ssc.324.1.S1_a_at	ITC.45188.2	NM_004972.2	Homo sapiens Janus kinase 2 (a protein tyrosine kinase) (JAK2); mRNA	3717	JAK2	9606	809	0	3862	0
Ssc.23054.1.S1_at	ITC.1.747	NM_000215.3	Homo sapiens Janus kinase 3 (a protein tyrosine kinase; leukocyte) (JAK3); mRNA	3718	JAK3	9606	731	0	353	0
Ssc.9217.1.S1_at	ITC.59406.247	NM_021219.2	Homo sapiens junctional adhesion molecule 2 (JAM2); mRNA	58494	JAM2	9606	878	0	1128	0
Ssc.22550.1.A1_at	ITC.30079.1729	NM_002228.3	Homo sapiens jun oncogene (JUN); mRNA	3725	JUN	9606	605	0	507	0
Ssc.9075.1.A1_at	ITC.10.7	NM_002228.3	Homo sapiens jun oncogene (JUN); mRNA	3725	JUN	9606	708	0	888	0
Ssc.15951.1.A1_at	ITC.16463.1	NM_002234.2	Homo sapiens potassium voltage-gated channel; shaker-related subfamily; member 5 (KCNA5); mRNA	3741	KCNA5	9606	341	0	839	0
Ssc.15951.1.S1_at	ITC.16463.1	NM_002234.2	Homo sapiens potassium voltage-gated channel; shaker-related subfamily; member 5 (KCNA5); mRNA	3741	KCNA5	9606	363	0	839	0
Ssc.23333.1.S1_at	ITC.48306.1	NM_173193.2	Homo sapiens Kv channel interacting protein 2 (KCNIP2); transcript variant 4; mRNA	30819	KCNIP2	9606	202	0	137	5e-30
Ssc.11795.1.S1_at	ITC.15060.26	NM_012289.3	Homo sapiens kelch-like ECH-associated protein 1 (KEAP1); transcript variant 2; mRNA	9817	KEAP1	9606	922	0	2486	0
Ssc.5372.1.S1_at	ITC.59388.2844	NM_014817.3	Homo sapiens KIAA0644 gene product (KIAA0644); mRNA	9865	KIAA0644	9606	769	0	198	0
Ssc.8444.1.S1_at	ITC.970.1	NM_015312.2	Homo sapiens KIAA1109 (KIAA1109); mRNA	84162	KIAA1109	9606	706	0	2696	0
Ssc.4707.1.A1_at	ITC.45094.2	NM_003994.4	Homo sapiens KIT ligand (KITLG); transcript variant a; mRNA	4254	KITLG	9606	842	0	161	1e-36
Ssc.16301.1.S1_at	ITC.35021.1	NM_000899.3	Homo sapiens KIT ligand (KITLG); transcript variant b; mRNA	4254	KITLG	9606	1031	0	1263	0
Ssc.9877.1.A1_at	gnl|ti|1375413675	NM_016270.2	Homo sapiens Kruppel-like factor 2 (lung) (KLF2); mRNA	10365	KLF2	9606	476	0	517	0
Ssc.19801.1.S1_at	ITC.16488.1	NM_033495.2	Homo sapiens kelch-like 13 (Drosophila) (KLHL13); mRNA	90293	KLHL13	9606	1049	0	3051	0
Ssc.10300.1.S1_at	ITC.30106.5	NM_033495.2	Homo sapiens kelch-like 13 (Drosophila) (KLHL13); mRNA	90293	KLHL13	9606	589	0	396	0
Ssc.27212.1.S1_at	ITC.59371.62	NM_014458.3	Homo sapiens kelch-like 20 (Drosophila) (KLHL20); mRNA	27252	KLHL20	9606	954	0	3114	0
Ssc.3656.1.S1_at	ITC.59371.991	NM_014458.3	Homo sapiens kelch-like 20 (Drosophila) (KLHL20); mRNA	27252	KLHL20	9606	763	0	307	0
Ssc.27212.2.S1_at	ITC.59371.62	NM_014458.3	Homo sapiens kelch-like 20 (Drosophila) (KLHL20); mRNA	27252	KLHL20	9606	624	0	3114	0
Ssc.8576.1.A1_at	ITC.59405.615	NM_018847.2	Homo sapiens kelch-like 9 (Drosophila) (KLHL9); mRNA	55958	KLHL9	9606	1037	0	408	0
Ssc.25862.1.S1_at	ITC.2426.1	NM_005046.2	Homo sapiens kallikrein-related peptidase 7 (KLK7); transcript variant 1; mRNA	5650	KLK7	9606	938	0	424	0
Ssc.260.1.S1_at	ITC.59132.1	NM_000892.3	Homo sapiens kallikrein B; plasma (Fletcher factor) 1 (KLKB1); mRNA	3818	KLKB1	9606	952	0	1423	0
Ssc.15871.1.S1_a_at	ITC.45296.1	NM_007360.2	Homo sapiens killer cell lectin-like receptor subfamily K; member 1 (KLRK1); mRNA	22914	KLRK1	9606	759	0	287	0
Ssc.24401.1.A1_s_at	ITC.2.1034	NM_000893.2	Homo sapiens kininogen 1 (KNG1); transcript variant 2; mRNA	3827	KNG1	9606	583	0	761	0
Ssc.14075.1.A1_at	ITC.1373.1	NM_001102416.1	Homo sapiens kininogen 1 (KNG1); transcript variant 1; mRNA	3827	KNG1	9606	856	0	147	2e-32
Ssc.18557.1.S1_at	ITC.2.564	NM_001102416.1	Homo sapiens kininogen 1 (KNG1); transcript variant 1; mRNA	3827	KNG1	9606	543	0	363	0
Ssc.24401.1.A1_at	ITC.2.1034	NM_000893.2	Homo sapiens kininogen 1 (KNG1); transcript variant 2; mRNA	3827	KNG1	9606	307	0	761	0
Ssc.18557.1.A1_at	ITC.2.564	NM_001102416.1	Homo sapiens kininogen 1 (KNG1); transcript variant 1; mRNA	3827	KNG1	9606	817	0	363	0
Ssc.15867.1.A1_at	ITC.59401.2137	NM_002264.2	Homo sapiens karyopherin alpha 1 (importin alpha 5) (KPNA1); mRNA	3836	KPNA1	9606	954	0	3372	0
Ssc.15867.1.S1_at	ITC.59401.2137	NM_002264.2	Homo sapiens karyopherin alpha 1 (importin alpha 5) (KPNA1); mRNA	3836	KPNA1	9606	1009	0	3372	0
Ssc.5730.3.A1_at	ITC.59401.2137	NM_002264.2	Homo sapiens karyopherin alpha 1 (importin alpha 5) (KPNA1); mRNA	3836	KPNA1	9606	379	0	3372	0
Ssc.5730.1.A1_at	ITC.59401.1646	NM_002264.2	Homo sapiens karyopherin alpha 1 (importin alpha 5) (KPNA1); mRNA	3836	KPNA1	9606	1021	0	920	0
Ssc.6855.1.S1_at	ITC.1579.2	NM_002264.2	Homo sapiens karyopherin alpha 1 (importin alpha 5) (KPNA1); mRNA	3836	KPNA1	9606	1051	0	186	1.96e-44
Ssc.5730.2.A1_at	ITC.59401.2137	NM_002264.2	Homo sapiens karyopherin alpha 1 (importin alpha 5) (KPNA1); mRNA	3836	KPNA1	9606	660	0	3372	0
Ssc.2013.1.S1_at	ITC.59388.1030	NM_033360.2	Homo sapiens v-Ki-ras2 Kirsten rat sarcoma viral oncogene homolog (KRAS); transcript variant a; mRNA	3845	KRAS	9606	981	0	666	0
Ssc.29092.1.A1_at	ITC.56.1	NM_004985.3	Homo sapiens v-Ki-ras2 Kirsten rat sarcoma viral oncogene homolog (KRAS); transcript variant b; mRNA	3845	KRAS	9606	708	0	361	0
Ssc.2008.2.S1_at	ITC.59405.1962	NR_024265.1	Homo sapiens KTEL (Lys-Tyr-Glu-Leu) containing 1 (KTELC1); transcript variant 2; transcribed RNA	56983	KTELC1	9606	866	0	916	0
Ssc.2008.1.A1_a_at	ITC.59405.386	NR_024265.1	Homo sapiens KTEL (Lys-Tyr-Glu-Leu) containing 1 (KTELC1); transcript variant 2; transcribed RNA	56983	KTELC1	9606	630	0	870	0
Ssc.16549.1.S1_at	ITC.1.917	NM_005561.3	Homo sapiens lysosomal-associated membrane protein 1 (LAMP1); mRNA	3916	LAMP1	9606	303	0	190	1.4e-45
Ssc.18201.1.A1_at	ITC.59388.802	NM_001014987.1	Homo sapiens linker for activation of T cells (LAT); transcript variant 2; mRNA	27040	LAT	9606	878	0	204	0
Ssc.18806.1.A1_at	ITC.59388.802	NM_001014987.1	Homo sapiens linker for activation of T cells (LAT); transcript variant 2; mRNA	27040	LAT	9606	147	5e-35	204	0
Ssc.15980.1.A1_at	ITC.30103.2	NM_004139.2	Homo sapiens lipopolysaccharide binding protein (LBP); mRNA	3929	LBP	9606	561	0	440	0
Ssc.15980.1.S1_at	ITC.30103.2	NM_004139.2	Homo sapiens lipopolysaccharide binding protein (LBP); mRNA	3929	LBP	9606	561	0	440	0
Ssc.22874.1.S1_at	ITC.30080.729	NM_194442.1	Homo sapiens lamin B receptor (LBR); transcript variant 2; mRNA	3930	LBR	9606	848	0	347	0
Ssc.19619.1.S1_at	ITC.30081.871	NM_005356.3	Homo sapiens lymphocyte-specific protein tyrosine kinase (LCK); transcript variant 2; mRNA	3932	LCK	9606	1035	0	2050	0
Ssc.19619.2.S1_a_at	ITC.30081.871	NM_005356.3	Homo sapiens lymphocyte-specific protein tyrosine kinase (LCK); transcript variant 2; mRNA	3932	LCK	9606	426	0	2050	0
Ssc.29951.2.A1_at	ITC.15044.99	NM_002298.4	Homo sapiens lymphocyte cytosolic protein 1 (L-plastin) (LCP1); mRNA	3936	LCP1	9606	601	0	2549	0
Ssc.29951.1.S1_at	ITC.15044.99	NM_002298.4	Homo sapiens lymphocyte cytosolic protein 1 (L-plastin) (LCP1); mRNA	3936	LCP1	9606	373	0	2549	0
Ssc.23774.1.S1_at	ITC.15044.99	NM_002298.4	Homo sapiens lymphocyte cytosolic protein 1 (L-plastin) (LCP1); mRNA	3936	LCP1	9606	670	0	2549	0
Ssc.23774.2.S1_at	ITC.15044.99	NM_002298.4	Homo sapiens lymphocyte cytosolic protein 1 (L-plastin) (LCP1); mRNA	3936	LCP1	9606	575	0	2549	0
Ssc.23774.3.S1_at	ITC.15044.99	NM_002298.4	Homo sapiens lymphocyte cytosolic protein 1 (L-plastin) (LCP1); mRNA	3936	LCP1	9606	922	0	2549	0
Ssc.9330.1.A1_at	ITC.15044.99	NM_002298.4	Homo sapiens lymphocyte cytosolic protein 1 (L-plastin) (LCP1); mRNA	3936	LCP1	9606	480	0	2549	0
Ssc.15565.1.S1_at	ITC.15057.11	NM_005565.3	Homo sapiens lymphocyte cytosolic protein 2 (SH2 domain containing leukocyte protein of 76kDa) (LCP2); mRNA	3937	LCP2	9606	815	0	1671	0
AFFX-Ss_Leptin_M_s_at	ITC.59405.1222	NM_000230.2	Homo sapiens leptin (LEP); mRNA	3952	LEP	9606	293	0	581	0
AFFX-Ss_Leptin_5_s_at	ITC.59405.1222	NM_000230.2	Homo sapiens leptin (LEP); mRNA	3952	LEP	9606	321	0	581	0
Ssc.265.1.S3_at	gnl|ti|1377957956	NM_000230.2	Homo sapiens leptin (LEP); mRNA	3952	LEP	9606	948	0	86	2e-14
Ssc.263.1.S1_at	ITC.32059.1	NM_002303.3	Homo sapiens leptin receptor (LEPR); transcript variant 1; mRNA	3953	LEPR	9606	1003	0	3229	0
Ssc.1320.1.A1_at	ITC.15044.1912	NM_002305.3	Homo sapiens lectin; galactoside-binding; soluble; 1 (LGALS1); mRNA	3956	LGALS1	9606	894	0	498	0
Ssc.17815.1.S1_at	ITC.30091.93	NR_003225.1	Homo sapiens lectin; galactoside-binding; soluble; 3 (LGALS3); transcript variant 2; transcribed RNA	3958	LGALS3	9606	632	0	561	0
Ssc.5228.1.S1_at	ITC.59405.2088	NM_201544.1	Homo sapiens lectin; galactoside-binding; soluble; 8 (LGALS8); transcript variant 3; mRNA	3964	LGALS8	9606	511	0	989	0
Ssc.10993.1.S1_a_at	ITC.59405.339	NM_002308.3	Homo sapiens lectin; galactoside-binding; soluble; 9 (LGALS9); transcript variant 2; mRNA	3965	LGALS9	9606	928	0	571	0
Ssc.6709.1.S1_at	ITC.15049.100	NM_005606.5	Homo sapiens legumain (LGMN); transcript variant 1; mRNA	5641	LGMN	9606	888	0	167	2e-38
Ssc.21256.1.S2_at	ITC.30081.1448	NM_002309.3	Homo sapiens leukemia inhibitory factor (cholinergic differentiation factor) (LIF); mRNA	3976	LIF	9606	640	0	117	2e-23
Ssc.12646.1.A1_at	ITC.12.41	NM_016733.2	Homo sapiens LIM domain kinase 2 (LIMK2); transcript variant 2b; mRNA	3985	LIMK2	9606	547	0	228	0
Ssc.24418.1.A1_at	ITC.30086.1201	NM_005575.2	Homo sapiens leucyl/cystinyl aminopeptidase (LNPEP); transcript variant 1; mRNA	4012	LNPEP	9606	767	0	180	1e-42
Ssc.2718.1.S1_at	ITC.45342.1	NM_005575.2	Homo sapiens leucyl/cystinyl aminopeptidase (LNPEP); transcript variant 1; mRNA	4012	LNPEP	9606	561	0	4262	0
Ssc.61.1.S1_at	ITC.6.374	XM_001719463.1	PREDICTED: Homo sapiens hypothetical protein LOC100133511 (LOC100133511); partial mRNA	100133511	LOC100133511	9606	1144	0	1140	0
Ssc.18554.1.A1_at	ITC.59383.318	XM_942149.1	PREDICTED: Homo sapiens similar to MHC class I antigen (LOC652614); mRNA	652614	LOC652614	9606	50	3e-06	632	0
Ssc.18552.1.A1_x_at	ITC.59383.150	XM_942149.1	PREDICTED: Homo sapiens similar to MHC class I antigen (LOC652614); mRNA	652614	LOC652614	9606	119	1e-26	993	0
Ssc.13780.4.S1_x_at	gnl|ti|1377336388	XM_942149.1	PREDICTED: Homo sapiens similar to MHC class I antigen (LOC652614); mRNA	652614	LOC652614	9606	767	0	432	0
Ssc.5754.1.A1_at	ITC.59383.93	XM_942149.1	PREDICTED: Homo sapiens similar to MHC class I antigen (LOC652614); mRNA	652614	LOC652614	9606	888	0	182	3.99e-43
Ssc.18552.1.S1_at	gnl|ti|1374767850	XM_942149.1	PREDICTED: Homo sapiens similar to MHC class I antigen (LOC652614); mRNA	652614	LOC652614	9606	96	1e-19	301	0
Ssc.18554.1.A1_s_at	ITC.59383.181	XM_942149.1	PREDICTED: Homo sapiens similar to MHC class I antigen (LOC652614); mRNA	652614	LOC652614	9606	527	0	490	0
Ssc.13780.2.S1_x_at	ITC.59383.226	XM_942149.1	PREDICTED: Homo sapiens similar to MHC class I antigen (LOC652614); mRNA	652614	LOC652614	9606	1084	0	854	0
Ssc.829.1.A1_at	gnl|ti|1380815986	NM_014646.2	Homo sapiens lipin 2 (LPIN2); mRNA	9663	LPIN2	9606	902	0	105	4e-20
Ssc.19807.1.S1_at	ITC.44056.79	NM_014646.2	Homo sapiens lipin 2 (LPIN2); mRNA	9663	LPIN2	9606	995	0	1156	0
Ssc.1323.1.A1_at	ITC.45123.1	NM_005578.2	Homo sapiens LIM domain containing preferred translocation partner in lipoma (LPP); mRNA	4026	LPP	9606	799	0	331	0
Ssc.1624.1.S1_at	ITC.789.1	NM_006369.4	Homo sapiens leucine rich repeat containing 41 (LRRC41); mRNA	10489	LRRC41	9606	377	0	3255	0
Ssc.1624.2.S1_at	ITC.789.1	NM_006369.4	Homo sapiens leucine rich repeat containing 41 (LRRC41); mRNA	10489	LRRC41	9606	666	0	3255	0
Ssc.24159.1.S1_at	ITC.17332.1	NM_138361.3	Homo sapiens leucine rich repeat and sterile alpha motif containing 1 (LRSAM1); transcript variant 1; mRNA	90678	LRSAM1	9606	446	0	848	0
Ssc.27595.1.S1_at	ITC.48391.1	NM_000595.2	Homo sapiens lymphotoxin alpha (TNF superfamily; member 1) (LTA); mRNA	4049	LTA	9606	1013	0	454	0
Ssc.15277.1.S1_at	ITC.4.352	NM_009588.1	Homo sapiens lymphotoxin beta (TNF superfamily; member 3) (LTB); transcript variant 2; mRNA >gi|1870795|gb|U89922.1|HSU89922 Human lymphotoxin beta isoform variant; alternatively spliced mRNA; complete cds	4050	LTB	9606	904	0	555	0
Ssc.9340.1.A1_at	ITC.2.1538	NM_002342.1	Homo sapiens lymphotoxin beta receptor (TNFR superfamily; member 3) (LTBR); mRNA >gi|339761|gb|L04270.1|HUMTNFRRP Homo sapiens (clone CD18) tumor necrosis factor receptor 2 related protein mRNA; complete cds	4055	LTBR	9606	287	0	82	6e-13
Ssc.27574.2.S1_at	ITC.2.1188	NM_002342.1	Homo sapiens lymphotoxin beta receptor (TNFR superfamily; member 3) (LTBR); mRNA >gi|339761|gb|L04270.1|HUMTNFRRP Homo sapiens (clone CD18) tumor necrosis factor receptor 2 related protein mRNA; complete cds	4055	LTBR	9606	529	0	333	0
Ssc.27574.1.S1_at	ITC.2.1188	NM_002342.1	Homo sapiens lymphotoxin beta receptor (TNFR superfamily; member 3) (LTBR); mRNA >gi|339761|gb|L04270.1|HUMTNFRRP Homo sapiens (clone CD18) tumor necrosis factor receptor 2 related protein mRNA; complete cds	4055	LTBR	9606	823	0	333	0
Ssc.23404.1.S1_at	ITC.44076.29	NM_004271.3	Homo sapiens lymphocyte antigen 86 (LY86); mRNA	9450	LY86	9606	841	0	200	0
Ssc.25550.1.S1_at	ITC.59406.905	NM_015364.2	Homo sapiens lymphocyte antigen 96 (LY96); mRNA	23643	LY96	9606	880	0	159	3e-36
Ssc.11075.1.S1_a_at	ITC.30121.116	NM_000239.2	Homo sapiens lysozyme (renal amyloidosis) (LYZ); mRNA	4069	LYZ	9606	341	0	105	4e-20
Ssc.670.2.S1_at	ITC.30121.112	NM_000239.2	Homo sapiens lysozyme (renal amyloidosis) (LYZ); mRNA	4069	LYZ	9606	505	0	190	0
Ssc.670.1.S1_at	ITC.30121.114	NM_000239.2	Homo sapiens lysozyme (renal amyloidosis) (LYZ); mRNA	4069	LYZ	9606	993	0	226	0
Ssc.18928.1.A1_at	ITC.30079.800	NM_130760.2	Homo sapiens mucosal vascular addressin cell adhesion molecule 1 (MADCAM1); transcript variant 1; mRNA	8174	MADCAM1	9606	361	0	208	0
Ssc.7861.1.A1_at	ITC.44059.171	NM_002755.3	Homo sapiens mitogen-activated protein kinase kinase 1 (MAP2K1); mRNA	5604	MAP2K1	9606	559	0	1126	0
Ssc.30855.1.S1_at	ITC.59372.566	NM_030662.3	Homo sapiens mitogen-activated protein kinase kinase 2 (MAP2K2); mRNA	5605	MAP2K2	9606	642	0	1429	0
Ssc.3466.1.S1_at	ITC.59372.566	NM_030662.3	Homo sapiens mitogen-activated protein kinase kinase 2 (MAP2K2); mRNA	5605	MAP2K2	9606	1066	0	1429	0
Ssc.4487.1.S1_at	ITC.30079.739	NM_145109.2	Homo sapiens mitogen-activated protein kinase kinase 3 (MAP2K3); transcript variant B; mRNA	5606	MAP2K3	9606	456	0	1292	0
Ssc.22259.1.A1_at	ITC.1.912	NM_003010.2	Homo sapiens mitogen-activated protein kinase kinase 4 (MAP2K4); mRNA	6416	MAP2K4	9606	618	0	480	0
Ssc.13711.1.S1_at	ITC.1443.2	NM_002758.3	Homo sapiens mitogen-activated protein kinase kinase 6 (MAP2K6); mRNA	5608	MAP2K6	9606	799	0	2018	0
Ssc.4866.1.S1_at	ITC.59392.2234	NM_145185.2	Homo sapiens mitogen-activated protein kinase kinase 7 (MAP2K7); mRNA	5609	MAP2K7	9606	975	0	90	2e-15
Ssc.19729.1.S1_at	ITC.33846.1	NM_005921.1	Homo sapiens mitogen-activated protein kinase kinase kinase 1 (MAP3K1); mRNA	4214	MAP3K1	9606	1098	0	1435	0
Ssc.10886.1.S1_at	ITC.30084.151	NM_005921.1	Homo sapiens mitogen-activated protein kinase kinase kinase 1 (MAP3K1); mRNA	4214	MAP3K1	9606	603	0	515	0
Ssc.11447.1.A1_at	ITC.6001.1	NM_004721.3	Homo sapiens mitogen-activated protein kinase kinase kinase 13 (MAP3K13); mRNA	9175	MAP3K13	9606	381	0	1150	0
Ssc.5280.2.S1_at	ITC.1.674	NM_203351.1	Homo sapiens mitogen-activated protein kinase kinase kinase 3 (MAP3K3); transcript variant 1; mRNA	4215	MAP3K3	9606	866	0	414	0
Ssc.18489.3.S1_at	ITC.59392.1146	NM_203351.1	Homo sapiens mitogen-activated protein kinase kinase kinase 3 (MAP3K3); transcript variant 1; mRNA	4215	MAP3K3	9606	888	0	1037	0
Ssc.18489.2.S1_at	ITC.59392.1146	NM_203351.1	Homo sapiens mitogen-activated protein kinase kinase kinase 3 (MAP3K3); transcript variant 1; mRNA	4215	MAP3K3	9606	866	0	1037	0
Ssc.18489.1.S1_at	ITC.59392.1146	NM_203351.1	Homo sapiens mitogen-activated protein kinase kinase kinase 3 (MAP3K3); transcript variant 1; mRNA	4215	MAP3K3	9606	686	0	1037	0
Ssc.30506.1.A1_at	ITC.16415.1	NM_005923.3	Homo sapiens mitogen-activated protein kinase kinase kinase 5 (MAP3K5); mRNA	4217	MAP3K5	9606	511	0	1382	0
Ssc.10311.1.A1_at	ITC.30080.578	NM_003188.2	Homo sapiens mitogen-activated protein kinase kinase kinase 7 (MAP3K7); transcript variant A; mRNA	6885	MAP3K7	9606	710	0	3261	0
Ssc.10311.2.A1_at	ITC.30080.578	NM_003188.2	Homo sapiens mitogen-activated protein kinase kinase kinase 7 (MAP3K7); transcript variant A; mRNA	6885	MAP3K7	9606	523	0	3261	0
Ssc.27847.1.S1_at	ITC.15397.1	NM_006116.2	Homo sapiens mitogen-activated protein kinase kinase kinase 7 interacting protein 1 (MAP3K7IP1); transcript variant alpha; mRNA	10454	MAP3K7IP1	9606	525	0	950	0
Ssc.3591.1.A1_at	ITC.30079.59	NM_006116.2	Homo sapiens mitogen-activated protein kinase kinase kinase 7 interacting protein 1 (MAP3K7IP1); transcript variant alpha; mRNA	10454	MAP3K7IP1	9606	829	0	1136	0
Ssc.4161.1.A1_at	ITC.2.1068	NM_015093.3	Homo sapiens mitogen-activated protein kinase kinase kinase 7 interacting protein 2 (MAP3K7IP2); mRNA	23118	MAP3K7IP2	9606	971	0	618	0
Ssc.18038.1.A1_at	ITC.30124.20	NM_005204.2	Homo sapiens mitogen-activated protein kinase kinase kinase 8 (MAP3K8); mRNA	1326	MAP3K8	9606	801	0	220	0
Ssc.4068.1.S1_at	ITC.30094.39	NM_002745.4	Homo sapiens mitogen-activated protein kinase 1 (MAPK1); transcript variant 1; mRNA	5594	MAPK1	9606	1039	0	486	0
Ssc.5106.1.S1_at	ITC.30094.19	NM_002745.4	Homo sapiens mitogen-activated protein kinase 1 (MAPK1); transcript variant 1; mRNA	5594	MAPK1	9606	837	0	2034	0
Ssc.5106.2.S1_at	ITC.30094.19	NM_002745.4	Homo sapiens mitogen-activated protein kinase 1 (MAPK1); transcript variant 1; mRNA	5594	MAPK1	9606	892	0	2034	0
Ssc.6498.1.A1_at	ITC.15949.2	NM_002969.3	Homo sapiens mitogen-activated protein kinase 12 (MAPK12); mRNA	6300	MAPK12	9606	975	0	420	0
Ssc.14326.1.A1_at	ITC.1346.1	NM_002754.3	Homo sapiens mitogen-activated protein kinase 13 (MAPK13); mRNA	5603	MAPK13	9606	545	0	1524	0
Ssc.11018.1.A1_at	ITC.15849.1	NM_139012.2	Homo sapiens mitogen-activated protein kinase 14 (MAPK14); transcript variant 2; mRNA	1432	MAPK14	9606	291	0	2226	0
Ssc.24291.1.A1_s_at	ITC.15849.2	NM_001315.2	Homo sapiens mitogen-activated protein kinase 14 (MAPK14); transcript variant 1; mRNA	1432	MAPK14	9606	672	0	375	0
Ssc.5924.1.S1_at	ITC.20.2	NM_002746.2	Homo sapiens mitogen-activated protein kinase 3 (MAPK3); transcript variant 1; mRNA	5595	MAPK3	9606	965	0	1382	0
Ssc.11321.1.S1_at	ITC.15057.76	NM_002749.3	Homo sapiens mitogen-activated protein kinase 7 (MAPK7); transcript variant 3; mRNA	5598	MAPK7	9606	989	0	426	0
Ssc.19706.1.S1_at	ITC.47568.1	NM_139049.1	Homo sapiens mitogen-activated protein kinase 8 (MAPK8); transcript variant JNK1-a2; mRNA	5599	MAPK8	9606	521	0	884	0
Ssc.23860.1.A1_at	ITC.30089.208	NM_002750.2	Homo sapiens mitogen-activated protein kinase 8 (MAPK8); transcript variant JNK1-a1; mRNA	5599	MAPK8	9606	385	0	84	2e-13
Ssc.3941.2.S1_at	ITC.30081.634	NM_139070.2	Homo sapiens mitogen-activated protein kinase 9 (MAPK9); transcript variant JNK2-b2; mRNA	5601	MAPK9	9606	912	0	182	3e-43
Ssc.3941.1.S1_at	ITC.30081.1083	NM_139070.2	Homo sapiens mitogen-activated protein kinase 9 (MAPK9); transcript variant JNK2-b2; mRNA	5601	MAPK9	9606	839	0	204	0
Ssc.19706.1.A1_at	ITC.30081.664	NM_002752.4	Homo sapiens mitogen-activated protein kinase 9 (MAPK9); transcript variant JNK2-a2; mRNA	5601	MAPK9	9606	186	0	1929	0
Ssc.22119.1.S1_at	ITC.30081.664	NM_002752.4	Homo sapiens mitogen-activated protein kinase 9 (MAPK9); transcript variant JNK2-a2; mRNA	5601	MAPK9	9606	886	0	1929	0
Ssc.12550.1.S1_at	ITC.1.807	NM_001006619.1	Homo sapiens mitogen-activated protein kinase associated protein 1 (MAPKAP1); transcript variant 3; mRNA	79109	MAPKAP1	9606	761	0	1534	0
Ssc.1446.1.S1_at	ITC.1.332	NM_001006617.1	Homo sapiens mitogen-activated protein kinase associated protein 1 (MAPKAP1); transcript variant 1; mRNA	79109	MAPKAP1	9606	385	0	2726	0
Ssc.1446.2.S1_at	ITC.1.81	NM_001006617.1	Homo sapiens mitogen-activated protein kinase associated protein 1 (MAPKAP1); transcript variant 1; mRNA	79109	MAPKAP1	9606	872	0	1794	0
Ssc.2217.1.S1_at	ITC.21.87	NM_004759.3	Homo sapiens mitogen-activated protein kinase-activated protein kinase 2 (MAPKAPK2); transcript variant 1; mRNA	9261	MAPKAPK2	9606	361	0	121	3e-25
Ssc.2217.2.S1_at	ITC.21.37	NM_032960.2	Homo sapiens mitogen-activated protein kinase-activated protein kinase 2 (MAPKAPK2); transcript variant 2; mRNA	9261	MAPKAPK2	9606	961	0	1709	0
Ssc.3033.1.S1_a_at	ITC.16000.2	NM_004635.3	Homo sapiens mitogen-activated protein kinase-activated protein kinase 3 (MAPKAPK3); mRNA	7867	MAPKAPK3	9606	315	0	549	0
Ssc.4282.1.S1_at	ITC.30079.1257	NM_001123066.2	Homo sapiens microtubule-associated protein tau (MAPT); transcript variant 6; mRNA	4137	MAPT	9606	997	0	341	0
Ssc.19425.1.A1_at	ITC.187.2	NM_001123066.2	Homo sapiens microtubule-associated protein tau (MAPT); transcript variant 6; mRNA	4137	MAPT	9606	557	0	1053	0
Ssc.1228.1.S1_at	ITC.15044.986	NM_002356.5	Homo sapiens myristoylated alanine-rich protein kinase C substrate (MARCKS); mRNA	4082	MARCKS	9606	1041	0	1033	0
Ssc.6562.1.S1_at	ITC.1.1005	NM_023009.5	Homo sapiens MARCKS-like 1 (MARCKSL1); mRNA	65108	MARCKSL1	9606	948	0	581	0
Ssc.19357.2.S1_at	ITC.30079.123	NM_006770.3	Homo sapiens macrophage receptor with collagenous structure (MARCO); mRNA	8685	MARCO	9606	379	0	377	0
Ssc.19357.1.S1_at	ITC.30079.123	NM_006770.3	Homo sapiens macrophage receptor with collagenous structure (MARCO); mRNA	8685	MARCO	9606	783	0	377	0
Ssc.4597.1.A1_at	ITC.44150.1	NM_006610.2	Homo sapiens mannan-binding lectin serine peptidase 2 (MASP2); transcript variant 1; mRNA	10747	MASP2	9606	630	0	613	0
Ssc.19313.1.A1_at	ITC.44057.893	NM_145113.1	Homo sapiens MYC associated factor X (MAX); transcript variant 3; mRNA	4149	MAX	9606	906	0	797	0
Ssc.12113.2.S1_at	ITC.15044.1780	NM_002383.2	Homo sapiens MYC-associated zinc finger protein (purine-binding transcription factor) (MAZ); transcript variant 1; mRNA	4150	MAZ	9606	353	0	537	0
Ssc.12113.1.A1_at	ITC.15044.165	NM_002383.2	Homo sapiens MYC-associated zinc finger protein (purine-binding transcription factor) (MAZ); transcript variant 1; mRNA	4150	MAZ	9606	674	0	932	0
Ssc.12113.3.S1_at	ITC.15044.1780	NM_002383.2	Homo sapiens MYC-associated zinc finger protein (purine-binding transcription factor) (MAZ); transcript variant 1; mRNA	4150	MAZ	9606	759	0	537	0
Ssc.7632.1.A1_at	ITC.1234.1	NM_003925.1	Homo sapiens methyl-CpG binding domain protein 4 (MBD4); mRNA >gi|3800808|gb|AF072250.1|AF072250 Homo sapiens methyl-CpG binding protein MBD4 (MBD4) mRNA; complete cds	8930	MBD4	9606	456	0	777	0
Ssc.15845.1.S1_at	ITC.45895.1	NM_000242.2	Homo sapiens mannose-binding lectin (protein C) 2; soluble (opsonic defect) (MBL2); mRNA	4153	MBL2	9606	1029	0	125	6e-26
Ssc.19359.1.A1_at	ITC.59372.31	NM_001025100.1	Homo sapiens myelin basic protein (MBP); transcript variant 8; mRNA	4155	MBP	9606	628	0	117	2e-23
Ssc.19359.2.S1_at	ITC.59372.31	NM_001025100.1	Homo sapiens myelin basic protein (MBP); transcript variant 8; mRNA	4155	MBP	9606	1074	0	117	2e-23
Ssc.4876.1.A1_at	ITC.30118.73	NM_001025101.1	Homo sapiens myelin basic protein (MBP); transcript variant 7; mRNA	4155	MBP	9606	1076	0	509	0
Ssc.29428.1.A1_at	ITC.46260.1	NM_002388.3	Homo sapiens minichromosome maintenance complex component 3 (MCM3); mRNA	4172	MCM3	9606	490	0	652	0
Ssc.9096.1.S1_at	gnl|ti|1377116862	NM_199072.3	Homo sapiens MyoD family inhibitor domain containing (MDFIC); mRNA	29969	MDFIC	9606	710	0	607	0
Ssc.9096.2.A1_at	ITC.59371.89	NM_199072.3	Homo sapiens MyoD family inhibitor domain containing (MDFIC); mRNA	29969	MDFIC	9606	492	0	1045	0
Ssc.19462.1.S1_at	ITC.30080.115	NM_001130926.1	Homo sapiens myocyte enhancer factor 2A (MEF2A); transcript variant 2; mRNA	4205	MEF2A	9606	688	0	884	0
Ssc.12654.2.A1_at	ITC.59405.1115	NM_001130928.1	Homo sapiens myocyte enhancer factor 2A (MEF2A); transcript variant 4; mRNA	4205	MEF2A	9606	434	0	460	0
Ssc.24679.1.S1_at	ITC.44091.1	NM_020774.2	Homo sapiens mindbomb homolog 1 (Drosophila) (MIB1); mRNA	57534	MIB1	9606	979	0	250	0
Ssc.7066.1.S1_at	ITC.59388.1331	NM_020774.2	Homo sapiens mindbomb homolog 1 (Drosophila) (MIB1); mRNA	57534	MIB1	9606	952	0	204	0
Ssc.7567.2.S1_at	ITC.59406.942	NM_020774.2	Homo sapiens mindbomb homolog 1 (Drosophila) (MIB1); mRNA	57534	MIB1	9606	684	0	123	5e-25
Ssc.1699.1.A1_at	ITC.44091.1	NM_020774.2	Homo sapiens mindbomb homolog 1 (Drosophila) (MIB1); mRNA	57534	MIB1	9606	906	0	250	0
Ssc.31097.1.A1_at	ITC.44091.1	NM_020774.2	Homo sapiens mindbomb homolog 1 (Drosophila) (MIB1); mRNA	57534	MIB1	9606	331	0	250	0
Ssc.551.1.S1_at	ITC.15071.49	NM_002415.1	Homo sapiens macrophage migration inhibitory factor (glycosylation-inhibiting factor) (MIF); mRNA	4282	MIF	9606	773	0	488	0
Ssc.28439.1.A1_at	ITC.44795.1	NM_013446.2	Homo sapiens makorin ring finger protein 1 (MKRN1); mRNA >gi|19684159|gb|BC025955.1| Homo sapiens makorin ring finger protein 1; mRNA (cDNA clone MGC:39197 IMAGE:4869484); complete cds	23608	MKRN1	9606	793	0	2127	0
Ssc.10393.1.S1_at	ITC.44795.2	NM_013446.2	Homo sapiens makorin ring finger protein 1 (MKRN1); mRNA >gi|19684159|gb|BC025955.1| Homo sapiens makorin ring finger protein 1; mRNA (cDNA clone MGC:39197 IMAGE:4869484); complete cds	23608	MKRN1	9606	815	0	914	0
Ssc.10393.2.A1_at	ITC.44795.2	NM_013446.2	Homo sapiens makorin ring finger protein 1 (MKRN1); mRNA >gi|19684159|gb|BC025955.1| Homo sapiens makorin ring finger protein 1; mRNA (cDNA clone MGC:39197 IMAGE:4869484); complete cds	23608	MKRN1	9606	791	0	914	0
Ssc.11539.1.A1_at	ITC.44795.1	NM_013446.2	Homo sapiens makorin ring finger protein 1 (MKRN1); mRNA >gi|19684159|gb|BC025955.1| Homo sapiens makorin ring finger protein 1; mRNA (cDNA clone MGC:39197 IMAGE:4869484); complete cds	23608	MKRN1	9606	454	0	2127	0
Ssc.31162.1.A1_at	ITC.22405.1	NM_001040001.1	Homo sapiens myeloid/lymphoid or mixed-lineage leukemia (trithorax homolog; Drosophila); translocated to; 4 (MLLT4); transcript variant 1; mRNA	4301	MLLT4	9606	392	0	145	2e-32
Ssc.26156.1.S1_at	ITC.47494.1	NM_001040001.1	Homo sapiens myeloid/lymphoid or mixed-lineage leukemia (trithorax homolog; Drosophila); translocated to; 4 (MLLT4); transcript variant 1; mRNA	4301	MLLT4	9606	946	0	632	0
Ssc.5951.1.A1_at	ITC.30081.639	NM_001040001.1	Homo sapiens myeloid/lymphoid or mixed-lineage leukemia (trithorax homolog; Drosophila); translocated to; 4 (MLLT4); transcript variant 1; mRNA	4301	MLLT4	9606	1070	0	105	7e-20
Ssc.853.1.A1_at	ITC.4.484	NM_007289.2	Homo sapiens membrane metallo-endopeptidase (MME); transcript variant 2b; mRNA	4311	MME	9606	1003	0	418	0
Ssc.734.1.S1_at	ITC.59374.897	NM_004995.2	Homo sapiens matrix metallopeptidase 14 (membrane-inserted) (MMP14); mRNA	4323	MMP14	9606	803	0	2809	0
Ssc.5713.1.S1_at	ITC.59408.141	NM_004530.4	Homo sapiens matrix metallopeptidase 2 (gelatinase A; 72kDa gelatinase; 72kDa type IV collagenase) (MMP2); transcript variant 1; mRNA	4313	MMP2	9606	934	0	2436	0
Ssc.548.1.S1_a_at	ITC.30387.2	NM_002423.3	Homo sapiens matrix metallopeptidase 7 (matrilysin; uterine) (MMP7); mRNA	4316	MMP7	9606	872	0	714	0
Ssc.16790.1.S1_at	ITC.15044.1072	NM_004994.2	Homo sapiens matrix metallopeptidase 9 (gelatinase B; 92kDa gelatinase; 92kDa type IV collagenase) (MMP9); mRNA	4318	MMP9	9606	359	0	1556	0
Ssc.25205.1.S1_at	ITC.44057.815	NM_198275.1	Homo sapiens myelin protein zero-like 3 (MPZL3); mRNA >gi|37182373|gb|AY358626.1| Homo sapiens clone DNA108792 QQRG2966 (UNQ2966) mRNA; complete cds	196264	MPZL3	9606	618	0	113	3e-22
Ssc.1005.2.S1_at	ITC.36.46	NM_006471.2	Homo sapiens myosin regulatory light chain MRCL3 (MRCL3); mRNA >gi|21618916|gb|BC031972.1| Homo sapiens myosin regulatory light chain MRCL3; mRNA (cDNA clone MGC:42910 IMAGE:4836883); complete cds	10627	MRCL3	9606	597	0	934	0
Ssc.1005.1.S1_at	ITC.36.48	NM_033546.2	Homo sapiens myosin regulatory light chain MRLC2 (MRLC2); mRNA >gi|829622|gb|U26162.1|HSU26162 Human myosin regulatory light chain mRNA; complete cds	103910	MRLC2	9606	436	0	198	0
Ssc.1005.1.S1_a_at	ITC.36.44	NM_033546.2	Homo sapiens myosin regulatory light chain MRLC2 (MRLC2); mRNA >gi|829622|gb|U26162.1|HSU26162 Human myosin regulatory light chain mRNA; complete cds	103910	MRLC2	9606	456	0	601	0
Ssc.14470.1.S1_at	ITC.15863.3	NM_002444.2	Homo sapiens moesin (MSN); mRNA	4478	MSN	9606	940	0	1564	0
Ssc.14470.1.S2_at	ITC.15863.4	NM_002444.2	Homo sapiens moesin (MSN); mRNA	4478	MSN	9606	563	0	103	1e-19
Ssc.25099.1.S1_a_at	ITC.44077.42	NM_175617.3	Homo sapiens metallothionein 1E (MT1E); mRNA	4493	MT1E	9606	444	6e-19	252	0
Ssc.16125.1.S1_x_at	ITC.44077.153	NM_175617.3	Homo sapiens metallothionein 1E (MT1E); mRNA	4493	MT1E	9606	579	0	252	0
Ssc.15640.1.S1_at	gnl|ti|470922692	NM_005953.3	Homo sapiens metallothionein 2A (MT2A); mRNA	4502	MT2A	9606	618	0	297	0
Ssc.17947.1.A1_at	ITC.23154.1	NM_005954.2	Homo sapiens metallothionein 3 (MT3); mRNA	4504	MT3	9606	488	0	196	0
Ssc.15694.1.S1_at	ITC.1.1621	NM_005954.2	Homo sapiens metallothionein 3 (MT3); mRNA	4504	MT3	9606	486	0	291	0
Ssc.17222.1.S1_at	ITC.15046.557	NM_001044390.1	Homo sapiens mucin 1; cell surface associated (MUC1); transcript variant 5; mRNA	4582	MUC1	9606	728	0	351	0
Ssc.17222.1.A1_at	ITC.15046.557	NM_001044390.1	Homo sapiens mucin 1; cell surface associated (MUC1); transcript variant 5; mRNA	4582	MUC1	9606	787	0	351	0
Ssc.30342.1.A1_at	ITC.30081.144	NM_024690.2	Homo sapiens mucin 16; cell surface associated (MUC16); mRNA	94025	MUC16	9606	299	0	428	0
Ssc.221.1.S1_at	ITC.30082.427	NM_002462.2	Homo sapiens myxovirus (influenza virus) resistance 1; interferon-inducible protein p78 (mouse) (MX1); mRNA	4599	MX1	9606	692	0	797	0
Ssc.220.1.A1_at	ITC.30082.101	NM_002463.1	Homo sapiens myxovirus (influenza virus) resistance 2 (mouse) (MX2); mRNA >gi|188902|gb|M30818.1|HUMMXB Human interferon-induced cellular resistance mediator protein (MxB) mRNA; complete cds	4600	MX2	9606	805	0	480	0
Ssc.220.1.S1_at	ITC.30082.101	NM_002463.1	Homo sapiens myxovirus (influenza virus) resistance 2 (mouse) (MX2); mRNA >gi|188902|gb|M30818.1|HUMMXB Human interferon-induced cellular resistance mediator protein (MxB) mRNA; complete cds	4600	MX2	9606	999	0	480	0
Ssc.27410.1.S1_at	ITC.5.1112	NM_005378.4	Homo sapiens v-myc myelocytomatosis viral related oncogene; neuroblastoma derived (avian) (MYCN); mRNA	4613	MYCN	9606	1043	0	1047	0
Ssc.6463.2.S1_at	ITC.59371.1253	NM_002468.4	Homo sapiens myeloid differentiation primary response gene (88) (MYD88); mRNA	4615	MYD88	9606	293	0	658	0
Ssc.23503.1.A1_at	ITC.59371.1253	NM_002468.4	Homo sapiens myeloid differentiation primary response gene (88) (MYD88); mRNA	4615	MYD88	9606	125	1e-28	658	0
Ssc.23492.1.A1_at	ITC.14506.1	NM_002468.4	Homo sapiens myeloid differentiation primary response gene (88) (MYD88); mRNA	4615	MYD88	9606	472	0	103	6e-20
Ssc.23492.1.S1_at	ITC.14506.1	NM_002468.4	Homo sapiens myeloid differentiation primary response gene (88) (MYD88); mRNA	4615	MYD88	9606	472	0	103	6e-20
Ssc.23503.1.S1_at	ITC.59371.1253	NM_002468.4	Homo sapiens myeloid differentiation primary response gene (88) (MYD88); mRNA	4615	MYD88	9606	131	2e-30	658	0
Ssc.6463.3.A1_at	ITC.59371.1253	NM_002468.4	Homo sapiens myeloid differentiation primary response gene (88) (MYD88); mRNA	4615	MYD88	9606	420	0	658	0
Ssc.6463.1.A1_at	ITC.59371.1253	NM_002468.4	Homo sapiens myeloid differentiation primary response gene (88) (MYD88); mRNA	4615	MYD88	9606	979	0	658	0
Ssc.2386.1.S1_a_at	ITC.15060.123	NM_000432.3	Homo sapiens myosin; light chain 2; regulatory; cardiac; slow (MYL2); mRNA	4633	MYL2	9606	656	0	672	0
Ssc.19186.1.S1_at	ITC.59378.441	NM_021223.2	Homo sapiens myosin; light chain 7; regulatory (MYL7); mRNA	58498	MYL7	9606	876	0	664	0
Ssc.10232.1.A1_at	ITC.59405.3270	NM_013262.3	Homo sapiens myosin regulatory light chain interacting protein (MYLIP); mRNA	29116	MYLIP	9606	504	0	488	0
Ssc.20141.1.S1_at	ITC.9.203	NM_013292.3	Homo sapiens fast skeletal myosin light chain 2 (MYLPF); mRNA	29895	MYLPF	9606	957	0	741	0
Ssc.22085.1.S1_at	ITC.30080.758	NM_018657.3	Homo sapiens myoneurin (MYNN); mRNA >gi|34367287|emb|BX648128.1|HSM808275 Homo sapiens mRNA; cDNA DKFZp686J1140 (from clone DKFZp686J1140)	55892	MYNN	9606	666	0	601	0
Ssc.22085.2.A1_at	ITC.30080.758	NM_018657.3	Homo sapiens myoneurin (MYNN); mRNA >gi|34367287|emb|BX648128.1|HSM808275 Homo sapiens mRNA; cDNA DKFZp686J1140 (from clone DKFZp686J1140)	55892	MYNN	9606	430	0	601	0
Ssc.9572.1.A1_at	ITC.1.638	NM_012334.2	Homo sapiens myosin X (MYO10); mRNA	4651	MYO10	9606	555	0	194	0
Ssc.6092.2.S1_at	ITC.30084.585	NM_000615.5	Homo sapiens neural cell adhesion molecule 1 (NCAM1); transcript variant 1; mRNA	4684	NCAM1	9606	696	0	2258	0
Ssc.20816.1.S1_at	ITC.30084.721	NM_181351.3	Homo sapiens neural cell adhesion molecule 1 (NCAM1); transcript variant 2; mRNA	4684	NCAM1	9606	375	0	258	0
Ssc.6092.1.A1_at	ITC.30084.585	NM_000615.5	Homo sapiens neural cell adhesion molecule 1 (NCAM1); transcript variant 1; mRNA	4684	NCAM1	9606	965	0	2258	0
Ssc.6092.3.S1_at	ITC.30084.585	NM_000615.5	Homo sapiens neural cell adhesion molecule 1 (NCAM1); transcript variant 1; mRNA	4684	NCAM1	9606	311	0	2258	0
Ssc.12159.1.A1_at	ITC.1271.1	NM_000265.4	Homo sapiens neutrophil cytosolic factor 1 (NCF1); mRNA	653361	NCF1	9606	335	0	793	0
Ssc.9495.1.S1_at	ITC.59405.3989	NM_001127651.1	Homo sapiens neutrophil cytosolic factor 2 (NCF2); transcript variant 2; mRNA	4688	NCF2	9606	363	0	1053	0
Ssc.17826.1.S1_at	ITC.16162.1	NM_000631.4	Homo sapiens neutrophil cytosolic factor 4; 40kDa (NCF4); transcript variant 1; mRNA	4689	NCF4	9606	1005	0	1049	0
Ssc.10338.1.A1_at	ITC.44056.2172	NM_006153.3	Homo sapiens NCK adaptor protein 1 (NCK1); mRNA >gi|33871536|gb|BC006403.2| Homo sapiens NCK adaptor protein 1; mRNA (cDNA clone MGC:12668 IMAGE:4304621); complete cds	4690	NCK1	9606	870	0	254	0
Ssc.23345.1.S1_at	ITC.59408.936	NM_001004720.1	Homo sapiens NCK adaptor protein 2 (NCK2); transcript variant 2; mRNA	8440	NCK2	9606	779	0	379	0
Ssc.11693.1.A1_at	ITC.46749.1	NM_003581.2	Homo sapiens NCK adaptor protein 2 (NCK2); transcript variant 1; mRNA	8440	NCK2	9606	930	0	688	0
Ssc.31056.1.A1_at	ITC.59408.936	NM_001004720.1	Homo sapiens NCK adaptor protein 2 (NCK2); transcript variant 2; mRNA	8440	NCK2	9606	541	0	379	0
Ssc.8883.1.S1_at	ITC.1.775	NM_030571.3	Homo sapiens Nedd4 family interacting protein 1 (NDFIP1); mRNA	80762	NDFIP1	9606	1011	0	1526	0
Ssc.31011.1.A1_at	ITC.44114.1	NM_006154.2	Homo sapiens neural precursor cell expressed; developmentally down-regulated 4 (NEDD4); transcript variant 1; mRNA	4734	NEDD4	9606	420	0	186	2.94e-44
Ssc.23310.1.S1_at	ITC.59386.978	NM_000434.3	Homo sapiens sialidase 1 (lysosomal sialidase) (NEU1); mRNA	4758	NEU1	9606	997	0	1179	0
Ssc.17745.1.S1_at	ITC.59405.3375	NM_001113178.1	Homo sapiens nuclear factor of activated T-cells 5; tonicity-responsive (NFAT5); transcript variant 6; mRNA	10725	NFAT5	9606	894	0	605	0
Ssc.8106.1.A1_at	ITC.59405.3071	NM_001113178.1	Homo sapiens nuclear factor of activated T-cells 5; tonicity-responsive (NFAT5); transcript variant 6; mRNA	10725	NFAT5	9606	147	2e-35	145	4e-32
Ssc.16011.1.S1_at	ITC.30116.23	NM_006162.3	Homo sapiens nuclear factor of activated T-cells; cytoplasmic; calcineurin-dependent 1 (NFATC1); transcript variant 2; mRNA	4772	NFATC1	9606	1031	0	904	0
Ssc.16122.1.S1_at	ITC.30116.23	NM_006162.3	Homo sapiens nuclear factor of activated T-cells; cytoplasmic; calcineurin-dependent 1 (NFATC1); transcript variant 2; mRNA	4772	NFATC1	9606	76	7e-13	904	0
Ssc.16122.1.A1_at	ITC.30116.23	NM_006162.3	Homo sapiens nuclear factor of activated T-cells; cytoplasmic; calcineurin-dependent 1 (NFATC1); transcript variant 2; mRNA	4772	NFATC1	9606	76	6e-13	904	0
Ssc.1023.2.A1_at	ITC.30087.134	NM_173165.1	Homo sapiens nuclear factor of activated T-cells; cytoplasmic; calcineurin-dependent 3 (NFATC3); transcript variant 1; mRNA	4775	NFATC3	9606	870	0	1136	0
Ssc.1023.1.S1_at	ITC.30087.134	NM_173165.1	Homo sapiens nuclear factor of activated T-cells; cytoplasmic; calcineurin-dependent 3 (NFATC3); transcript variant 1; mRNA	4775	NFATC3	9606	392	0	1136	0
Ssc.4455.1.S1_at	ITC.30087.134	NM_173165.1	Homo sapiens nuclear factor of activated T-cells; cytoplasmic; calcineurin-dependent 3 (NFATC3); transcript variant 1; mRNA	4775	NFATC3	9606	938	0	1136	0
Ssc.4455.2.S1_at	ITC.30087.134	NM_173165.1	Homo sapiens nuclear factor of activated T-cells; cytoplasmic; calcineurin-dependent 3 (NFATC3); transcript variant 1; mRNA	4775	NFATC3	9606	1084	0	1136	0
Ssc.17980.1.S1_at	ITC.151.1	NM_001136022.1	Homo sapiens nuclear factor of activated T-cells; cytoplasmic; calcineurin-dependent 4 (NFATC4); transcript variant 1; mRNA >gi|195927989|gb|EU887634.1| Homo sapiens nuclear factor of activated T-cells c4 isoform IA-IXi (NFATC4) mRNA; complete cds; alternatively spliced	4776	NFATC4	9606	244	0	111	3e-22
Ssc.9986.1.A1_at	gnl|ti|1377953587	NM_005595.3	Homo sapiens nuclear factor I/A (NFIA); transcript variant 2; mRNA	4774	NFIA	9606	335	0	666	0
Ssc.23810.2.S1_at	ITC.59382.84	NM_005595.3	Homo sapiens nuclear factor I/A (NFIA); transcript variant 2; mRNA	4774	NFIA	9606	529	0	2024	0
Ssc.23810.3.A1_at	ITC.59382.84	NM_005595.3	Homo sapiens nuclear factor I/A (NFIA); transcript variant 2; mRNA	4774	NFIA	9606	690	0	2024	0
Ssc.23810.1.S1_at	ITC.59382.79	NM_001134673.2	Homo sapiens nuclear factor I/A (NFIA); transcript variant 1; mRNA	4774	NFIA	9606	722	0	2878	0
Ssc.16882.1.A1_at	ITC.44060.55	NM_005384.2	Homo sapiens nuclear factor; interleukin 3 regulated (NFIL3); mRNA	4783	NFIL3	9606	579	0	854	0
Ssc.4759.1.S1_at	ITC.59387.119	NM_020529.2	Homo sapiens nuclear factor of kappa light polypeptide gene enhancer in B-cells inhibitor; alpha (NFKBIA); mRNA	4792	NFKBIA	9606	561	0	1277	0
Ssc.23982.1.A1_at	ITC.59388.791	NM_002503.3	Homo sapiens nuclear factor of kappa light polypeptide gene enhancer in B-cells inhibitor; beta (NFKBIB); transcript variant 1; mRNA	4793	NFKBIB	9606	367	0	1104	0
Ssc.28384.1.A1_at	ITC.59388.791	NM_002503.3	Homo sapiens nuclear factor of kappa light polypeptide gene enhancer in B-cells inhibitor; beta (NFKBIB); transcript variant 1; mRNA	4793	NFKBIB	9606	377	0	1104	0
Ssc.29331.1.A1_at	ITC.45306.2	NM_021705.3	Homo sapiens nuclear transcription factor Y; alpha (NFYA); transcript variant 2; mRNA	4800	NFYA	9606	367	0	147	1e-32
Ssc.10211.1.S1_at	ITC.59386.2665	NM_006166.3	Homo sapiens nuclear transcription factor Y; beta (NFYB); mRNA	4801	NFYB	9606	757	0	1215	0
Ssc.21820.2.S1_a_at	ITC.59388.1041	NM_014223.3	Homo sapiens nuclear transcription factor Y; gamma (NFYC); mRNA	4802	NFYC	9606	323	0	1879	0
Ssc.21820.1.A1_at	gnl|ti|1380359023	NM_014223.3	Homo sapiens nuclear transcription factor Y; gamma (NFYC); mRNA	4802	NFYC	9606	916	0	143	1e-31
Ssc.19976.1.S1_at	ITC.18470.1	NM_002506.2	Homo sapiens nerve growth factor (beta polypeptide) (NGF); mRNA	4803	NGF	9606	850	0	995	0
Ssc.8942.1.S1_at	ITC.16548.1	NM_032206.3	Homo sapiens NLR family; CARD domain containing 5 (NLRC5); mRNA	84166	NLRC5	9606	955	0	329	0
Ssc.23839.1.A1_at	ITC.2130.1	NM_001033053.2	Homo sapiens NLR family; pyrin domain containing 1 (NLRP1); transcript variant 5; mRNA	22861	NLRP1	9606	664	0	343	0
Ssc.16117.1.S1_at	ITC.1338.1	NM_000625.4	Homo sapiens nitric oxide synthase 2; inducible (NOS2); mRNA	4843	NOS2	9606	200	0	934	0
Ssc.16188.1.A1_at	ITC.56536.1	NM_000625.4	Homo sapiens nitric oxide synthase 2; inducible (NOS2); mRNA	4843	NOS2	9606	341	0	254	0
Ssc.16188.1.S1_at	ITC.56536.1	NM_000625.4	Homo sapiens nitric oxide synthase 2; inducible (NOS2); mRNA	4843	NOS2	9606	341	0	254	0
Ssc.16117.1.A1_at	ITC.1338.1	NM_000625.4	Homo sapiens nitric oxide synthase 2; inducible (NOS2); mRNA	4843	NOS2	9606	200	0	934	0
Ssc.26169.1.S1_at	ITC.59383.229	NM_017617.3	Homo sapiens Notch homolog 1; translocation-associated (Drosophila) (NOTCH1); mRNA	4851	NOTCH1	9606	1017	0	94	2e-16
Ssc.19892.1.A1_at	ITC.2.215	NM_024408.2	Homo sapiens Notch homolog 2 (Drosophila) (NOTCH2); mRNA	4853	NOTCH2	9606	668	0	184	2e-43
Ssc.3778.1.S1_at	gnl|ti|470951991	NM_000435.2	Homo sapiens Notch homolog 3 (Drosophila) (NOTCH3); mRNA	4854	NOTCH3	9606	492	0	125	3e-26
Ssc.21222.1.A1_at	ITC.45494.1	NM_013955.2	Homo sapiens NADPH oxidase 1 (NOX1); transcript variant NOH-1Lv; mRNA	27035	NOX1	9606	377	0	115	8e-23
Ssc.24966.1.S1_at	ITC.16221.1	NM_000270.2	Homo sapiens nucleoside phosphorylase (NP); mRNA >gi|76779254|gb|BC106074.1| Homo sapiens nucleoside phosphorylase; mRNA (cDNA clone MGC:117396 IMAGE:3859664); complete cds	4860	NP	9606	1021	0	997	0
Ssc.7656.1.A1_at	ITC.59401.1653	NM_006310.3	Homo sapiens aminopeptidase puromycin sensitive (NPEPPS); mRNA	9520	NPEPPS	9606	678	0	297	0
Ssc.17108.1.S1_at	gnl|ti|1377262310	NM_006310.3	Homo sapiens aminopeptidase puromycin sensitive (NPEPPS); mRNA	9520	NPEPPS	9606	537	0	448	0
Ssc.16245.1.S1_at	ITC.5.1124	NM_006172.2	Homo sapiens natriuretic peptide precursor A (NPPA); mRNA	4878	NPPA	9606	938	0	434	0
Ssc.24926.1.S1_at	ITC.15046.444	NM_000906.3	Homo sapiens natriuretic peptide receptor A/guanylate cyclase A (atrionatriuretic peptide receptor A) (NPR1); mRNA >gi|10437459|dbj|AK025024.1| Homo sapiens cDNA: FLJ21371 fis; clone COL03174; highly similar to HSAANP Human mRNA for natriuretic peptide receptor (ANP-A receptor)	4881	NPR1	9606	910	0	2163	0
Ssc.15981.1.S1_at	ITC.16746.1	NM_000905.2	Homo sapiens neuropeptide Y (NPY); mRNA >gi|189273|gb|K01911.1|HUMNPY Human neuropeptide Y (NPY) mRNA; complete cds	4852	NPY	9606	256	0	450	0
Ssc.15981.1.A1_at	ITC.16746.1	NM_000905.2	Homo sapiens neuropeptide Y (NPY); mRNA >gi|189273|gb|K01911.1|HUMNPY Human neuropeptide Y (NPY) mRNA; complete cds	4852	NPY	9606	260	0	450	0
Ssc.21608.1.S1_at	ITC.15071.27	NM_007121.4	Homo sapiens nuclear receptor subfamily 1; group H; member 2 (NR1H2); mRNA	7376	NR1H2	9606	486	0	1092	0
Ssc.21577.2.S1_at	ITC.15056.87	NM_001024094.1	Homo sapiens nuclear receptor subfamily 3; group C; member 1 (glucocorticoid receptor) (NR3C1); transcript variant 7; mRNA	2908	NR3C1	9606	559	0	523	0
Ssc.15928.1.S1_at	ITC.15056.14	NM_001018077.1	Homo sapiens nuclear receptor subfamily 3; group C; member 1 (glucocorticoid receptor) (NR3C1); transcript variant 1; mRNA	2908	NR3C1	9606	882	0	2121	0
Ssc.15952.1.S1_at	ITC.15056.14	NM_001018077.1	Homo sapiens nuclear receptor subfamily 3; group C; member 1 (glucocorticoid receptor) (NR3C1); transcript variant 1; mRNA	2908	NR3C1	9606	343	0	2121	0
Ssc.15928.1.A1_at	ITC.15056.25	NM_001024094.1	Homo sapiens nuclear receptor subfamily 3; group C; member 1 (glucocorticoid receptor) (NR3C1); transcript variant 7; mRNA	2908	NR3C1	9606	682	0	535	0
Ssc.21577.1.A1_at	ITC.15056.87	NM_001024094.1	Homo sapiens nuclear receptor subfamily 3; group C; member 1 (glucocorticoid receptor) (NR3C1); transcript variant 7; mRNA	2908	NR3C1	9606	787	0	523	0
Ssc.22369.1.A1_at	ITC.15056.150	NM_001024094.1	Homo sapiens nuclear receptor subfamily 3; group C; member 1 (glucocorticoid receptor) (NR3C1); transcript variant 7; mRNA	2908	NR3C1	9606	371	0	757	0
Ssc.25026.1.A1_at	ITC.30079.816	NM_002524.3	Homo sapiens neuroblastoma RAS viral (v-ras) oncogene homolog (NRAS); mRNA	4893	NRAS	9606	456	0	228	0
Ssc.24899.1.S1_at	ITC.16314.1	NM_201266.1	Homo sapiens neuropilin 2 (NRP2); transcript variant 1; mRNA	8828	NRP2	9606	924	0	545	0
Ssc.21862.1.A1_at	ITC.2386.1	NM_201267.1	Homo sapiens neuropilin 2 (NRP2); transcript variant 5; mRNA	8828	NRP2	9606	563	0	862	0
Ssc.1031.1.S1_at	ITC.15047.29	NM_001032409.1	Homo sapiens 2';5'-oligoadenylate synthetase 1; 40/46kDa (OAS1); transcript variant 3; mRNA	4938	OAS1	9606	1039	0	357	0
Ssc.15868.1.A1_at	ITC.15062.3	NM_002538.2	Homo sapiens occludin (OCLN); mRNA	4950	OCLN	9606	561	0	1677	0
Ssc.15868.1.S1_at	ITC.15062.3	NM_002538.2	Homo sapiens occludin (OCLN); mRNA	4950	OCLN	9606	474	0	1677	0
Ssc.6379.1.A1_at	ITC.15062.164	NM_002538.2	Homo sapiens occludin (OCLN); mRNA	4950	OCLN	9606	559	0	109	3e-21
Ssc.24717.1.S1_at	ITC.11957.1	NM_014253.2	Homo sapiens odz; odd Oz/ten-m homolog 1(Drosophila) (ODZ1); mRNA	10178	ODZ1	9606	1096	0	555	0
Ssc.15820.1.S1_at	ITC.1287.1	NM_000912.3	Homo sapiens opioid receptor; kappa 1 (OPRK1); mRNA	4986	OPRK1	9606	141	3e-32	890	0
Ssc.16371.1.A1_at	ITC.1287.1	NM_000912.3	Homo sapiens opioid receptor; kappa 1 (OPRK1); mRNA	4986	OPRK1	9606	876	0	890	0
Ssc.16371.1.S1_at	ITC.1287.1	NM_000912.3	Homo sapiens opioid receptor; kappa 1 (OPRK1); mRNA	4986	OPRK1	9606	1019	0	890	0
Ssc.15820.1.A1_at	ITC.1287.1	NM_000912.3	Homo sapiens opioid receptor; kappa 1 (OPRK1); mRNA	4986	OPRK1	9606	141	3e-32	890	0
Ssc.16086.1.S1_at	ITC.1287.2	NM_000913.3	Homo sapiens opiate receptor-like 1 (OPRL1); transcript variant 2; mRNA	4987	OPRL1	9606	985	0	1542	0
Ssc.15774.1.S1_at	ITC.20167.1	NM_000914.2	Homo sapiens opioid receptor; mu 1 (OPRM1); transcript variant MOR-1; mRNA	4988	OPRM1	9606	1156	0	1689	0
Ssc.16410.1.A1_at	ITC.3.59	NM_005866.2	Homo sapiens opioid receptor; sigma 1 (OPRS1); transcript variant 1; mRNA	10280	OPRS1	9606	1084	0	1068	0
Ssc.16410.3.S1_at	ITC.3.59	NM_005866.2	Homo sapiens opioid receptor; sigma 1 (OPRS1); transcript variant 1; mRNA	10280	OPRS1	9606	523	0	1068	0
Ssc.16410.2.S1_at	ITC.3.59	NM_005866.2	Homo sapiens opioid receptor; sigma 1 (OPRS1); transcript variant 1; mRNA	10280	OPRS1	9606	902	0	1068	0
Ssc.12429.1.S1_at	ITC.30082.428	NM_032790.3	Homo sapiens ORAI calcium release-activated calcium modulator 1 (ORAI1); mRNA	84876	ORAI1	9606	605	0	1108	0
Ssc.3629.1.S1_at	ITC.12.156	NM_017670.2	Homo sapiens OTU domain; ubiquitin aldehyde binding 1 (OTUB1); transcript variant 1; mRNA	55611	OTUB1	9606	797	0	1394	0
Ssc.3782.1.S1_at	ITC.59388.571	NM_001136159.1	Homo sapiens OTU domain containing 5 (OTUD5); transcript variant 4; mRNA	55593	OTUD5	9606	797	0	735	0
Ssc.5531.1.S1_at	ITC.59388.571	NM_001136159.1	Homo sapiens OTU domain containing 5 (OTUD5); transcript variant 4; mRNA	55593	OTUD5	9606	1053	0	735	0
Ssc.18377.3.S1_at	ITC.16082.2	NM_002560.2	Homo sapiens purinergic receptor P2X; ligand-gated ion channel; 4 (P2RX4); mRNA	5025	P2RX4	9606	658	0	1203	0
Ssc.18377.1.S1_at	ITC.16082.2	NM_002560.2	Homo sapiens purinergic receptor P2X; ligand-gated ion channel; 4 (P2RX4); mRNA	5025	P2RX4	9606	892	0	1203	0
Ssc.18377.2.S1_at	ITC.16082.2	NM_002560.2	Homo sapiens purinergic receptor P2X; ligand-gated ion channel; 4 (P2RX4); mRNA	5025	P2RX4	9606	848	0	1203	0
Ssc.18377.3.S1_a_at	ITC.16082.2	NM_002560.2	Homo sapiens purinergic receptor P2X; ligand-gated ion channel; 4 (P2RX4); mRNA	5025	P2RX4	9606	236	0	1203	0
Ssc.26205.1.S1_at	ITC.59372.68	NM_018026.2	Homo sapiens phosphofurin acidic cluster sorting protein 1 (PACS1); mRNA	55690	PACS1	9606	963	0	846	0
Ssc.21452.1.S1_at	ITC.46721.1	NM_018026.2	Homo sapiens phosphofurin acidic cluster sorting protein 1 (PACS1); mRNA	55690	PACS1	9606	178	6.03e-44	720	0
Ssc.26527.1.A1_at	ITC.47338.1	NM_018440.3	Homo sapiens phosphoprotein associated with glycosphingolipid microdomains 1 (PAG1); mRNA	55824	PAG1	9606	700	0	323	0
Ssc.19337.1.A1_at	ITC.2.960	NM_018440.3	Homo sapiens phosphoprotein associated with glycosphingolipid microdomains 1 (PAG1); mRNA	55824	PAG1	9606	424	0	525	0
Ssc.26527.2.A1_at	ITC.47338.1	NM_018440.3	Homo sapiens phosphoprotein associated with glycosphingolipid microdomains 1 (PAG1); mRNA	55824	PAG1	9606	434	0	323	0
Ssc.24652.1.S1_at	ITC.30087.520	NM_002576.4	Homo sapiens p21 protein (Cdc42/Rac)-activated kinase 1 (PAK1); transcript variant 2; mRNA	5058	PAK1	9606	975	0	1213	0
Ssc.2530.1.S1_at	ITC.30087.520	NM_002576.4	Homo sapiens p21 protein (Cdc42/Rac)-activated kinase 1 (PAK1); transcript variant 2; mRNA	5058	PAK1	9606	902	0	1213	0
Ssc.2878.1.A1_at	ITC.59379.649	NM_002577.4	Homo sapiens p21 protein (Cdc42/Rac)-activated kinase 2 (PAK2); mRNA	5062	PAK2	9606	472	0	149	4e-33
Ssc.26344.1.S1_at	ITC.30084.578	NM_001128173.1	Homo sapiens p21 protein (Cdc42/Rac)-activated kinase 3 (PAK3); transcript variant 6; mRNA	5063	PAK3	9606	357	0	1302	0
Ssc.21310.1.S1_at	ITC.45222.2	NM_001014834.2	Homo sapiens p21 protein (Cdc42/Rac)-activated kinase 4 (PAK4); transcript variant 5; mRNA	10298	PAK4	9606	991	0	1423	0
Ssc.21310.2.S1_at	ITC.45222.2	NM_001014834.2	Homo sapiens p21 protein (Cdc42/Rac)-activated kinase 4 (PAK4); transcript variant 5; mRNA	10298	PAK4	9606	416	0	1423	0
Ssc.31041.1.A1_at	ITC.45222.1	NM_001014834.2	Homo sapiens p21 protein (Cdc42/Rac)-activated kinase 4 (PAK4); transcript variant 5; mRNA	10298	PAK4	9606	440	0	151	8e-34
Ssc.21310.2.S1_a_at	ITC.45222.2	NM_001014834.2	Homo sapiens p21 protein (Cdc42/Rac)-activated kinase 4 (PAK4); transcript variant 5; mRNA	10298	PAK4	9606	432	0	1423	0
Ssc.27179.1.S1_at	ITC.15044.1820	NM_001128629.1	Homo sapiens p21 protein (Cdc42/Rac)-activated kinase 6 (PAK6); transcript variant 3; mRNA	56924	PAK6	9606	515	0	117	2e-23
Ssc.26858.1.A1_at	ITC.18574.1	NM_177990.2	Homo sapiens p21 protein (Cdc42/Rac)-activated kinase 7 (PAK7); transcript variant 2; mRNA	57144	PAK7	9606	856	0	500	0
Ssc.28006.1.A1_at	ITC.45129.2	NM_019619.2	Homo sapiens par-3 partitioning defective 3 homolog (C. elegans) (PARD3); mRNA >gi|18568343|gb|AF467002.1| Homo sapiens partitioning-defective 3 protein splice variant a (PARD3) mRNA; complete cds; alternatively spliced	56288	PARD3	9606	54	3e-06	1558	0
Ssc.1382.1.S1_at	ITC.45129.1	NM_019619.2	Homo sapiens par-3 partitioning defective 3 homolog (C. elegans) (PARD3); mRNA >gi|18568343|gb|AF467002.1| Homo sapiens partitioning-defective 3 protein splice variant a (PARD3) mRNA; complete cds; alternatively spliced	56288	PARD3	9606	930	0	1084	0
Ssc.2275.1.A1_at	ITC.44056.1230	NM_001123377.1	Homo sapiens Parkinson disease (autosomal recessive; early onset) 7 (PARK7); transcript variant 2; mRNA	11315	PARK7	9606	1112	0	646	0
Ssc.14456.1.S1_at	gnl|ti|1382880351	NM_001128914.1	Homo sapiens poly(rC) binding protein 2 (PCBP2); transcript variant 7; mRNA	5094	PCBP2	9606	779	0	928	0
Ssc.9712.1.A1_at	ITC.15543.1	NM_001128912.1	Homo sapiens poly(rC) binding protein 2 (PCBP2); transcript variant 5; mRNA	5094	PCBP2	9606	638	0	84	1e-13
Ssc.9387.1.A1_at	ITC.59373.850	NM_002592.2	Homo sapiens proliferating cell nuclear antigen (PCNA); transcript variant 1; mRNA	5111	PCNA	9606	848	0	1185	0
Ssc.17621.2.S1_at	ITC.944.1	NM_002603.2	Homo sapiens phosphodiesterase 7A (PDE7A); transcript variant 1; mRNA	5150	PDE7A	9606	789	0	1413	0
Ssc.17621.1.S1_at	ITC.944.1	NM_002603.2	Homo sapiens phosphodiesterase 7A (PDE7A); transcript variant 1; mRNA	5150	PDE7A	9606	446	0	1413	0
Ssc.19073.1.S1_at	ITC.16697.1	NM_173454.1	Homo sapiens phosphodiesterase 8A (PDE8A); transcript variant 2; mRNA	5151	PDE8A	9606	876	0	541	0
Ssc.4651.1.S1_at	ITC.16062.3	NM_173454.1	Homo sapiens phosphodiesterase 8A (PDE8A); transcript variant 2; mRNA	5151	PDE8A	9606	841	0	218	0
Ssc.31133.1.A1_at	ITC.30088.199	NM_005313.4	Homo sapiens protein disulfide isomerase family A; member 3 (PDIA3); mRNA	2923	PDIA3	9606	549	0	78	1e-11
Ssc.1165.1.S1_at	ITC.30088.262	NM_005313.4	Homo sapiens protein disulfide isomerase family A; member 3 (PDIA3); mRNA	2923	PDIA3	9606	385	0	325	0
Ssc.10997.1.S1_at	ITC.30088.2	NM_005313.4	Homo sapiens protein disulfide isomerase family A; member 3 (PDIA3); mRNA	2923	PDIA3	9606	658	0	2187	0
Ssc.1165.2.A1_at	ITC.30088.257	NM_005313.4	Homo sapiens protein disulfide isomerase family A; member 3 (PDIA3); mRNA	2923	PDIA3	9606	188	0	317	0
Ssc.30774.1.S1_at	ITC.59384.158	NM_002613.3	Homo sapiens 3-phosphoinositide dependent protein kinase-1 (PDPK1); transcript variant 1; mRNA	5170	PDPK1	9606	878	0	1869	0
Ssc.2809.1.S1_at	ITC.1.846	NM_002613.3	Homo sapiens 3-phosphoinositide dependent protein kinase-1 (PDPK1); transcript variant 1; mRNA	5170	PDPK1	9606	640	0	426	0
Ssc.10367.1.A1_at	ITC.1.846	NM_002613.3	Homo sapiens 3-phosphoinositide dependent protein kinase-1 (PDPK1); transcript variant 1; mRNA	5170	PDPK1	9606	313	0	426	0
Ssc.14558.1.S1_at	ITC.59405.247	NM_000442.3	Homo sapiens platelet/endothelial cell adhesion molecule (PECAM1); mRNA	5175	PECAM1	9606	985	0	428	0
Ssc.14139.1.A1_at	ITC.15063.48	NM_206836.1	Homo sapiens peroxisomal D3;D2-enoyl-CoA isomerase (PECI); transcript variant 2; mRNA	10455	PECI	9606	963	0	119	3e-24
Ssc.10932.1.S1_at	ITC.44056.193	NM_206836.1	Homo sapiens peroxisomal D3;D2-enoyl-CoA isomerase (PECI); transcript variant 2; mRNA	10455	PECI	9606	454	0	391	0
Ssc.11519.2.A1_at	ITC.15045.605	NM_020651.3	Homo sapiens pellino homolog 1 (Drosophila) (PELI1); mRNA	57162	PELI1	9606	509	0	3192	0
Ssc.11519.1.A1_at	ITC.15045.605	NM_020651.3	Homo sapiens pellino homolog 1 (Drosophila) (PELI1); mRNA	57162	PELI1	9606	468	0	3192	0
Ssc.6229.1.S1_at	ITC.15045.605	NM_020651.3	Homo sapiens pellino homolog 1 (Drosophila) (PELI1); mRNA	57162	PELI1	9606	892	0	3192	0
Ssc.29219.1.A1_at	ITC.30080.1029	NM_021255.2	Homo sapiens pellino homolog 2 (Drosophila) (PELI2); mRNA	57161	PELI2	9606	208	0	347	0
Ssc.9153.1.A1_at	ITC.30080.113	NM_021255.2	Homo sapiens pellino homolog 2 (Drosophila) (PELI2); mRNA	57161	PELI2	9606	494	0	410	0
Ssc.24188.1.A1_at	ITC.59372.520	NM_002619.2	Homo sapiens platelet factor 4 (PF4); mRNA	5196	PF4	9606	488	0	80	2e-12
Ssc.15817.1.S1_at	ITC.15045.194	NM_005091.1	Homo sapiens peptidoglycan recognition protein 1 (PGLYRP1); mRNA >gi|3342532|gb|AF076483.1|AF076483 Homo sapiens peptidoglycan recognition protein precursor (PGRP) mRNA; complete cds	8993	PGLYRP1	9606	870	0	285	0
Ssc.16628.1.S1_a_at	ITC.30276.2	NM_052890.3	Homo sapiens peptidoglycan recognition protein 2 (PGLYRP2); mRNA	114770	PGLYRP2	9606	1084	0	733	0
Ssc.16627.1.S1_at	ITC.33680.1	NM_020393.2	Homo sapiens peptidoglycan recognition protein 4 (PGLYRP4); mRNA	57115	PGLYRP4	9606	886	0	115	3e-23
Ssc.5358.1.S1_at	ITC.44956.3	NM_016166.1	Homo sapiens protein inhibitor of activated STAT; 1 (PIAS1); mRNA >gi|5733691|gb|AF167160.1|AF167160 Homo sapiens protein inhibitor of activated STAT-1 (PIAS1) mRNA; complete cds	8554	PIAS1	9606	767	0	3451	0
Ssc.8273.1.S1_at	ITC.1089.1	NM_020473.2	Homo sapiens phosphatidylinositol glycan anchor biosynthesis; class A (PIGA); transcript variant 3; mRNA	5277	PIGA	9606	420	0	361	0
Ssc.16006.1.S1_at	ITC.26.31	NM_002644.2	Homo sapiens polymeric immunoglobulin receptor (PIGR); mRNA >gi|24977619|gb|AF272149.2| Homo sapiens hepatocellular carcinoma associated protein TB6 mRNA; complete cds	5284	PIGR	9606	747	0	325	0
Ssc.5296.1.A1_at	ITC.44057.12	NM_152309.2	Homo sapiens phosphoinositide-3-kinase adaptor protein 1 (PIK3AP1); mRNA	118788	PIK3AP1	9606	402	0	1142	0
Ssc.13366.1.A1_at	ITC.7.253	NM_002647.2	Homo sapiens phosphoinositide-3-kinase; class 3 (PIK3C3); mRNA	5289	PIK3C3	9606	595	0	202	0
Ssc.16827.1.S1_at	gnl|ti|1382578947	NM_005026.3	Homo sapiens phosphoinositide-3-kinase; catalytic; delta polypeptide (PIK3CD); mRNA	5293	PIK3CD	9606	1003	0	80	2e-12
Ssc.11109.1.S1_at	ITC.30199.2	NM_002649.2	Homo sapiens phosphoinositide-3-kinase; catalytic; gamma polypeptide (PIK3CG); mRNA	5294	PIK3CG	9606	997	0	4302	0
Ssc.10754.1.A1_at	ITC.44061.33	NM_181523.1	Homo sapiens phosphoinositide-3-kinase; regulatory subunit 1 (alpha) (PIK3R1); transcript variant 1; mRNA	5295	PIK3R1	9606	841	0	2803	0
Ssc.13752.1.S1_at	ITC.44061.33	NM_181523.1	Homo sapiens phosphoinositide-3-kinase; regulatory subunit 1 (alpha) (PIK3R1); transcript variant 1; mRNA	5295	PIK3R1	9606	910	0	2803	0
Ssc.1677.1.A1_at	ITC.30079.793	NM_005027.2	Homo sapiens phosphoinositide-3-kinase; regulatory subunit 2 (beta) (PIK3R2); mRNA >gi|47682977|gb|BC070082.1| Homo sapiens phosphoinositide-3-kinase; regulatory subunit 2 (beta); mRNA (cDNA clone MGC:87406 IMAGE:30343107); complete cds	5296	PIK3R2	9606	821	0	739	0
Ssc.21884.2.S1_at	ITC.59401.1775	NM_001114172.1	Homo sapiens phosphoinositide-3-kinase; regulatory subunit 3 (gamma) (PIK3R3); transcript variant 2; mRNA	8503	PIK3R3	9606	1076	0	283	0
Ssc.21884.1.A1_at	ITC.59401.1775	NM_001114172.1	Homo sapiens phosphoinositide-3-kinase; regulatory subunit 3 (gamma) (PIK3R3); transcript variant 2; mRNA	8503	PIK3R3	9606	258	0	283	0
Ssc.22318.1.A1_at	ITC.1355.1	NM_014602.2	Homo sapiens phosphoinositide-3-kinase; regulatory subunit 4 (PIK3R4); mRNA	30849	PIK3R4	9606	387	0	361	0
Ssc.11020.1.S1_at	ITC.59371.355	NM_014308.2	Homo sapiens phosphoinositide-3-kinase; regulatory subunit 5 (PIK3R5); mRNA	23533	PIK3R5	9606	301	0	1183	0
Ssc.23545.2.A1_at	ITC.15044.1366	NM_001135638.1	Homo sapiens phosphatidylinositol-4-phosphate 5-kinase; type I; alpha (PIP5K1A); transcript variant 1; mRNA	8394	PIP5K1A	9606	591	0	329	0
Ssc.30037.1.A1_at	ITC.44331.1	NM_001135637.1	Homo sapiens phosphatidylinositol-4-phosphate 5-kinase; type I; alpha (PIP5K1A); transcript variant 4; mRNA	8394	PIP5K1A	9606	283	0	1231	0
Ssc.23545.1.A1_at	ITC.15044.1366	NM_001135638.1	Homo sapiens phosphatidylinositol-4-phosphate 5-kinase; type I; alpha (PIP5K1A); transcript variant 1; mRNA	8394	PIP5K1A	9606	757	0	329	0
Ssc.25405.1.S1_at	ITC.59371.401	NM_001032396.1	Homo sapiens praja 1 (PJA1); transcript variant 2; mRNA	64219	PJA1	9606	844	0	831	0
Ssc.5440.1.A1_at	ITC.59371.1592	NM_014819.4	Homo sapiens praja 2; RING-H2 motif containing (PJA2); mRNA	9867	PJA2	9606	1025	0	420	0
Ssc.30902.1.A1_at	ITC.1105.2	NM_177531.4	Homo sapiens polycystic kidney and hepatic disease 1 (autosomal recessive)-like 1 (PKHD1L1); mRNA	93035	PKHD1L1	9606	422	0	527	0
Ssc.28322.1.S1_at	ITC.1105.3	NM_177531.4	Homo sapiens polycystic kidney and hepatic disease 1 (autosomal recessive)-like 1 (PKHD1L1); mRNA	93035	PKHD1L1	9606	886	0	84	4e-13
Ssc.1762.2.A1_at	ITC.19.60	NM_003561.1	Homo sapiens phospholipase A2; group X (PLA2G10); mRNA >gi|2289236|gb|U95301.1|HSU95301 Human calcium-dependent group X phospholipase A2 mRNA; complete cds	8399	PLA2G10	9606	424	0	159	5e-36
Ssc.22078.1.A1_at	ITC.19.52	NM_003561.1	Homo sapiens phospholipase A2; group X (PLA2G10); mRNA >gi|2289236|gb|U95301.1|HSU95301 Human calcium-dependent group X phospholipase A2 mRNA; complete cds	8399	PLA2G10	9606	823	0	274	0
Ssc.1762.1.S1_at	ITC.19.60	NM_003561.1	Homo sapiens phospholipase A2; group X (PLA2G10); mRNA >gi|2289236|gb|U95301.1|HSU95301 Human calcium-dependent group X phospholipase A2 mRNA; complete cds	8399	PLA2G10	9606	952	0	159	5e-36
Ssc.15437.1.S1_at	ITC.15048.74	NM_030821.4	Homo sapiens phospholipase A2; group XIIA (PLA2G12A); mRNA	81579	PLA2G12A	9606	777	0	787	0
Ssc.21666.2.A1_at	ITC.44116.1	NM_032562.2	Homo sapiens phospholipase A2; group XIIB (PLA2G12B); mRNA	84647	PLA2G12B	9606	434	0	799	0
Ssc.21666.1.S1_at	ITC.44116.1	NM_032562.2	Homo sapiens phospholipase A2; group XIIB (PLA2G12B); mRNA	84647	PLA2G12B	9606	979	0	799	0
Ssc.16207.1.S1_at	ITC.30092.46	NM_000928.2	Homo sapiens phospholipase A2; group IB (pancreas) (PLA2G1B); mRNA	5319	PLA2G1B	9606	914	0	198	0
Ssc.5408.1.S1_at	ITC.17477.1	NM_015715.3	Homo sapiens phospholipase A2; group III (PLA2G3); mRNA	50487	PLA2G3	9606	539	0	125	6e-26
Ssc.29168.1.A1_at	ITC.16556.2	NM_024420.2	Homo sapiens phospholipase A2; group IVA (cytosolic; calcium-dependent) (PLA2G4A); mRNA	5321	PLA2G4A	9606	577	0	1590	0
Ssc.3761.1.A1_at	ITC.30087.248	NM_001004426.1	Homo sapiens phospholipase A2; group VI (cytosolic; calcium-independent) (PLA2G6); transcript variant 2; mRNA	8398	PLA2G6	9606	940	0	327	0
Ssc.27256.1.S1_at	ITC.30087.248	NM_001004426.1	Homo sapiens phospholipase A2; group VI (cytosolic; calcium-independent) (PLA2G6); transcript variant 2; mRNA	8398	PLA2G6	9606	954	0	327	0
Ssc.196.1.S1_at	ITC.44064.2	NM_000930.3	Homo sapiens plasminogen activator; tissue (PLAT); transcript variant 1; mRNA	5327	PLAT	9606	1053	0	545	0
Ssc.11194.1.S1_at	ITC.30089.2	NM_002658.2	Homo sapiens plasminogen activator; urokinase (PLAU); mRNA	5328	PLAU	9606	753	0	702	0
Ssc.10351.1.A1_at	ITC.1158.1	NM_002659.2	Homo sapiens plasminogen activator; urokinase receptor (PLAUR); transcript variant 1; mRNA	5329	PLAUR	9606	404	0	321	0
Ssc.27563.1.S1_at	ITC.45247.1	NM_000932.1	Homo sapiens phospholipase C; beta 3 (phosphatidylinositol-specific) (PLCB3); mRNA	5331	PLCB3	9606	460	0	803	0
Ssc.29410.1.A1_at	ITC.2.1259	NM_182797.1	Homo sapiens phospholipase C; beta 4 (PLCB4); transcript variant 2; mRNA	5332	PLCB4	9606	462	0	773	0
Ssc.11206.1.A1_at	ITC.44853.2	NM_182811.1	Homo sapiens phospholipase C; gamma 1 (PLCG1); transcript variant 2; mRNA	5335	PLCG1	9606	1025	0	1209	0
Ssc.24329.1.A1_at	ITC.15253.1	NM_002661.2	Homo sapiens phospholipase C; gamma 2 (phosphatidylinositol-specific) (PLCG2); mRNA	5336	PLCG2	9606	985	0	541	0
Ssc.27951.1.S1_at	ITC.59392.2284	NM_002663.3	Homo sapiens phospholipase D2 (PLD2); mRNA	5338	PLD2	9606	860	0	1566	0
Ssc.17821.1.A1_at	ITC.59392.816	NM_002664.2	Homo sapiens pleckstrin (PLEK); mRNA	5341	PLEK	9606	280	0	525	0
Ssc.5696.1.S1_at	ITC.30153.1	NM_016445.1	Homo sapiens pleckstrin 2 (PLEK2); mRNA >gi|6984179|gb|AF228603.1| Homo sapiens pleckstrin 2 mRNA; complete cds	26499	PLEK2	9606	1045	0	1405	0
Ssc.7237.1.S1_at	gnl|ti|1374460644	NM_000301.2	Homo sapiens plasminogen (PLG); mRNA	5340	PLG	9606	884	0	371	0
Ssc.7121.1.A1_at	gnl|ti|1374460644	NM_000301.2	Homo sapiens plasminogen (PLG); mRNA	5340	PLG	9606	121	1e-26	371	0
Ssc.18677.1.S1_at	ITC.30.24	NM_016583.3	Homo sapiens palate; lung and nasal epithelium associated (PLUNC); transcript variant 1; mRNA	51297	PLUNC	9606	1051	0	178	6e-42
Ssc.6105.2.S1_at	ITC.44104.1	NM_001130082.1	Homo sapiens plexin B1 (PLXNB1); transcript variant 2; mRNA	5364	PLXNB1	9606	749	0	1857	0
Ssc.6105.1.A1_at	ITC.44104.1	NM_001130082.1	Homo sapiens plexin B1 (PLXNB1); transcript variant 2; mRNA	5364	PLXNB1	9606	636	0	1857	0
Ssc.30040.1.A1_at	ITC.44104.2	NM_001130082.1	Homo sapiens plexin B1 (PLXNB1); transcript variant 2; mRNA	5364	PLXNB1	9606	141	1e-32	1433	0
Ssc.3879.1.S1_at	ITC.59384.516	NM_005761.1	Homo sapiens plexin C1 (PLXNC1); mRNA >gi|3176761|gb|AF030339.1|AF030339 Homo sapiens receptor for viral semaphorin protein (VESPR) mRNA; complete cds	10154	PLXNC1	9606	337	0	666	0
Ssc.3287.1.S1_at	ITC.1.1660	NM_002674.2	Homo sapiens pro-melanin-concentrating hormone (PMCH); mRNA	5367	PMCH	9606	1015	0	813	0
Ssc.12286.2.A1_at	ITC.45455.1	NM_033239.2	Homo sapiens promyelocytic leukemia (PML); transcript variant 9; mRNA	5371	PML	9606	1041	0	200	0
Ssc.12286.1.A1_at	ITC.45455.1	NM_033239.2	Homo sapiens promyelocytic leukemia (PML); transcript variant 9; mRNA	5371	PML	9606	890	0	200	0
Ssc.10488.1.A1_at	ITC.30084.38	NM_000303.2	Homo sapiens phosphomannomutase 2 (PMM2); mRNA	5373	PMM2	9606	490	0	176	2e-41
Ssc.4988.1.S1_at	ITC.30080.1462	NM_000303.2	Homo sapiens phosphomannomutase 2 (PMM2); mRNA	5373	PMM2	9606	896	0	781	0
Ssc.19835.1.S1_at	ITC.30084.38	NM_000303.2	Homo sapiens phosphomannomutase 2 (PMM2); mRNA	5373	PMM2	9606	355	1e-12	176	2e-41
Ssc.26028.1.S1_at	ITC.44851.3	NM_006029.4	Homo sapiens paraneoplastic antigen MA1 (PNMA1); mRNA	9240	PNMA1	9606	509	0	1257	0
Ssc.22290.1.A1_at	ITC.44851.3	NM_006029.4	Homo sapiens paraneoplastic antigen MA1 (PNMA1); mRNA	9240	PNMA1	9606	396	0	1257	0
Ssc.15910.1.S1_at	ITC.32251.1	NM_006228.3	Homo sapiens prepronociceptin (PNOC); mRNA	5368	PNOC	9606	684	0	642	0
Ssc.15910.1.A1_at	ITC.32251.1	NM_006228.3	Homo sapiens prepronociceptin (PNOC); mRNA	5368	PNOC	9606	698	0	642	0
Ssc.18736.1.S1_at	ITC.15045.140	NM_203290.1	Homo sapiens polymerase (RNA) I polypeptide C; 30kDa (POLR1C); transcript variant 1; mRNA	9533	POLR1C	9606	938	0	813	0
Ssc.18668.1.S1_at	ITC.59388.493	NM_152705.1	Homo sapiens polymerase (RNA) I polypeptide D; 16kDa (POLR1D); transcript variant 2; mRNA >gi|17391252|gb|BC018528.1| Homo sapiens polymerase (RNA) I polypeptide D; 16kDa; mRNA (cDNA clone MGC:9850 IMAGE:3865616); complete cds	51082	POLR1D	9606	404	0	254	0
Ssc.2836.1.S1_at	ITC.15044.394	NM_015972.2	Homo sapiens polymerase (RNA) I polypeptide D; 16kDa (POLR1D); transcript variant 1; mRNA	51082	POLR1D	9606	906	0	646	0
Ssc.7464.1.S1_at	ITC.15044.978	NM_002695.3	Homo sapiens polymerase (RNA) II (DNA directed) polypeptide E; 25kDa (POLR2E); mRNA	5434	POLR2E	9606	1059	0	850	0
Ssc.18172.1.A1_a_at	gnl|ti|1380920843	NM_021974.3	Homo sapiens polymerase (RNA) II (DNA directed) polypeptide F (POLR2F); mRNA	5435	POLR2F	9606	236	0	561	0
Ssc.24245.1.S1_at	ITC.30084.316	NM_006232.2	Homo sapiens polymerase (RNA) II (DNA directed) polypeptide H (POLR2H); mRNA	5437	POLR2H	9606	876	0	575	0
Ssc.27967.1.A1_at	gnl|ti|447576814	NM_021128.3	Homo sapiens polymerase (RNA) II (DNA directed) polypeptide L; 7.6kDa (POLR2L); mRNA	5441	POLR2L	9606	468	0	280	0
Ssc.27945.1.S1_at	ITC.59405.1051	NM_007055.2	Homo sapiens polymerase (RNA) III (DNA directed) polypeptide A; 155kDa (POLR3A); mRNA	11128	POLR3A	9606	599	0	1037	0
Ssc.2639.1.S1_at	ITC.15045.322	NM_006468.6	Homo sapiens polymerase (RNA) III (DNA directed) polypeptide C (62kD) (POLR3C); mRNA	10623	POLR3C	9606	1015	0	2282	0
Ssc.21439.1.S1_at	ITC.15045.322	NM_006468.6	Homo sapiens polymerase (RNA) III (DNA directed) polypeptide C (62kD) (POLR3C); mRNA	10623	POLR3C	9606	1059	0	2282	0
Ssc.2862.1.A1_at	ITC.59392.563	NM_001722.2	Homo sapiens polymerase (RNA) III (DNA directed) polypeptide D; 44kDa (POLR3D); mRNA	661	POLR3D	9606	878	0	1475	0
Ssc.2862.2.S1_at	ITC.59392.563	NM_001722.2	Homo sapiens polymerase (RNA) III (DNA directed) polypeptide D; 44kDa (POLR3D); mRNA	661	POLR3D	9606	813	0	1475	0
Ssc.2862.3.S1_at	ITC.59392.2306	NM_001722.2	Homo sapiens polymerase (RNA) III (DNA directed) polypeptide D; 44kDa (POLR3D); mRNA	661	POLR3D	9606	543	0	519	0
Ssc.25867.1.S1_at	ITC.1396.1	NM_032305.1	Homo sapiens polymerase (RNA) III (DNA directed) polypeptide G (32kD)-like (POLR3GL); mRNA >gi|13279316|gb|BC004355.1| Homo sapiens polymerase (RNA) III (DNA directed) polypeptide G (32kD)-like; mRNA (cDNA clone MGC:3200 IMAGE:3357827); complete cds	84265	POLR3GL	9606	525	0	714	0
Ssc.9937.1.S1_at	ITC.30081.661	NM_016310.2	Homo sapiens polymerase (RNA) III (DNA directed) polypeptide K; 12.3 kDa (POLR3K); mRNA	51728	POLR3K	9606	829	0	454	0
Ssc.14556.1.S1_at	gnl|ti|1382669287	NM_000939.2	Homo sapiens proopiomelanocortin (POMC); transcript variant 2; mRNA	5443	POMC	9606	561	0	396	0
Ssc.145.1.S1_at	ITC.59405.1514	NM_002698.2	Homo sapiens POU class 2 homeobox 2 (POU2F2); mRNA	5452	POU2F2	9606	460	0	1239	0
Ssc.7598.1.A1_at	gnl|ti|1377951532	NM_003711.2	Homo sapiens phosphatidic acid phosphatase type 2A (PPAP2A); transcript variant 1; mRNA	8611	PPAP2A	9606	997	0	605	0
Ssc.6462.1.A1_at	gnl|ti|1381005618	NM_177414.1	Homo sapiens phosphatidic acid phosphatase type 2B (PPAP2B); transcript variant 2; mRNA	8613	PPAP2B	9606	355	7e-23	210	0
Ssc.6233.1.S1_at	gnl|ti|1377012103	NM_177414.1	Homo sapiens phosphatidic acid phosphatase type 2B (PPAP2B); transcript variant 2; mRNA	8613	PPAP2B	9606	1023	0	833	0
Ssc.4862.1.A1_at	ITC.15044.873	NM_003712.2	Homo sapiens phosphatidic acid phosphatase type 2C (PPAP2C); transcript variant 1; mRNA	8612	PPAP2C	9606	787	0	948	0
Ssc.28226.1.S1_at	ITC.16469.1	NM_001001928.2	Homo sapiens peroxisome proliferator-activated receptor alpha (PPARA); transcript variant 3; mRNA	5465	PPARA	9606	745	0	117	4e-23
Ssc.9348.1.S1_at	ITC.16469.1	NM_001001928.2	Homo sapiens peroxisome proliferator-activated receptor alpha (PPARA); transcript variant 3; mRNA	5465	PPARA	9606	908	0	117	4e-23
Ssc.3251.1.A1_at	ITC.13.112	NM_006238.3	Homo sapiens peroxisome proliferator-activated receptor delta (PPARD); mRNA	5467	PPARD	9606	244	0	206	0
Ssc.26574.1.A1_at	ITC.13.53	NM_006238.3	Homo sapiens peroxisome proliferator-activated receptor delta (PPARD); mRNA	5467	PPARD	9606	428	0	349	0
Ssc.15972.1.S1_at	ITC.13.15	NM_006238.3	Homo sapiens peroxisome proliferator-activated receptor delta (PPARD); mRNA	5467	PPARD	9606	975	0	2010	0
Ssc.3251.2.S1_at	ITC.13.15	NM_006238.3	Homo sapiens peroxisome proliferator-activated receptor delta (PPARD); mRNA	5467	PPARD	9606	511	0	2010	0
Ssc.15874.1.S1_at	ITC.13.15	NM_006238.3	Homo sapiens peroxisome proliferator-activated receptor delta (PPARD); mRNA	5467	PPARD	9606	942	5e-15	2010	0
Ssc.14475.3.S1_a_at	ITC.59386.61	NM_015869.4	Homo sapiens peroxisome proliferator-activated receptor gamma (PPARG); transcript variant 2; mRNA	5468	PPARG	9606	829	0	2058	0
Ssc.16228.1.S1_at	ITC.44892.1	NM_002704.2	Homo sapiens pro-platelet basic protein (chemokine (C-X-C motif) ligand 7) (PPBP); mRNA	5473	PPBP	9606	825	0	123	3e-25
Ssc.8046.1.A1_at	ITC.30122.29	NM_021130.3	Homo sapiens peptidylprolyl isomerase A (cyclophilin A) (PPIA); mRNA	5478	PPIA	9606	985	0	894	0
Ssc.15797.1.S1_at	ITC.30122.29	NM_021130.3	Homo sapiens peptidylprolyl isomerase A (cyclophilin A) (PPIA); mRNA	5478	PPIA	9606	161	8e-39	894	0
Ssc.15797.1.A1_at	ITC.30122.29	NM_021130.3	Homo sapiens peptidylprolyl isomerase A (cyclophilin A) (PPIA); mRNA	5478	PPIA	9606	200	0	894	0
Ssc.13983.1.S1_at	ITC.1.1259	NM_002715.2	Homo sapiens protein phosphatase 2 (formerly 2A); catalytic subunit; alpha isoform (PPP2CA); mRNA	5515	PPP2CA	9606	886	0	1043	0
Ssc.13983.1.S2_at	ITC.44193.1	NM_002715.2	Homo sapiens protein phosphatase 2 (formerly 2A); catalytic subunit; alpha isoform (PPP2CA); mRNA	5515	PPP2CA	9606	910	0	226	0
Ssc.236.1.A1_at	ITC.1.1134	NM_001009552.1	Homo sapiens protein phosphatase 2 (formerly 2A); catalytic subunit; beta isoform (PPP2CB); transcript variant 2; mRNA	5516	PPP2CB	9606	959	0	2050	0
Ssc.102.1.S1_at	ITC.30079.114	NM_014225.4	Homo sapiens protein phosphatase 2 (formerly 2A); regulatory subunit A; alpha isoform (PPP2R1A); mRNA	5518	PPP2R1A	9606	1007	0	2599	0
Ssc.10029.1.S1_at	ITC.59401.223	NM_002716.4	Homo sapiens protein phosphatase 2 (formerly 2A); regulatory subunit A; beta isoform (PPP2R1B); transcript variant 1; mRNA	5519	PPP2R1B	9606	938	0	76	4e-11
Ssc.731.1.S1_at	ITC.59401.473	NM_002716.4	Homo sapiens protein phosphatase 2 (formerly 2A); regulatory subunit A; beta isoform (PPP2R1B); transcript variant 1; mRNA	5519	PPP2R1B	9606	821	0	2712	0
Ssc.12282.1.S1_at	ITC.30082.91	NM_006243.2	Homo sapiens protein phosphatase 2; regulatory subunit B'; alpha isoform (PPP2R5A); mRNA	5525	PPP2R5A	9606	1005	0	2468	0
Ssc.9127.1.A1_at	ITC.30082.91	NM_006243.2	Homo sapiens protein phosphatase 2; regulatory subunit B'; alpha isoform (PPP2R5A); mRNA	5525	PPP2R5A	9606	66	2e-10	2468	0
Ssc.4642.1.S1_at	ITC.30181.2	NM_006244.2	Homo sapiens protein phosphatase 2; regulatory subunit B'; beta isoform (PPP2R5B); mRNA	5526	PPP2R5B	9606	920	0	1481	0
Ssc.4482.2.S1_at	ITC.59406.368	NM_002719.2	Homo sapiens protein phosphatase 2; regulatory subunit B'; gamma isoform (PPP2R5C); transcript variant 1; mRNA	5527	PPP2R5C	9606	805	0	398	0
Ssc.27567.1.S1_at	ITC.30083.1267	NM_178587.1	Homo sapiens protein phosphatase 2; regulatory subunit B'; gamma isoform (PPP2R5C); transcript variant 3; mRNA	5527	PPP2R5C	9606	989	7.01e-45	1041	0
Ssc.4482.1.A1_at	gnl|ti|1382671068	NM_002719.2	Homo sapiens protein phosphatase 2; regulatory subunit B'; gamma isoform (PPP2R5C); transcript variant 1; mRNA	5527	PPP2R5C	9606	517	0	404	0
Ssc.29991.1.A1_at	gnl|ti|1382510143	NM_002719.2	Homo sapiens protein phosphatase 2; regulatory subunit B'; gamma isoform (PPP2R5C); transcript variant 1; mRNA	5527	PPP2R5C	9606	416	0	398	0
Ssc.6731.1.A1_at	ITC.30083.1267	NM_178587.1	Homo sapiens protein phosphatase 2; regulatory subunit B'; gamma isoform (PPP2R5C); transcript variant 3; mRNA	5527	PPP2R5C	9606	1055	0	1041	0
Ssc.15581.1.S1_at	ITC.59408.575	NM_006245.2	Homo sapiens protein phosphatase 2; regulatory subunit B'; delta isoform (PPP2R5D); transcript variant 1; mRNA	5528	PPP2R5D	9606	961	0	2672	0
Ssc.6764.1.A1_at	gnl|ti|1380110201	NM_001130692.1	Homo sapiens protein phosphatase 3 (formerly 2B); catalytic subunit; alpha isoform (PPP3CA); transcript variant 3; mRNA	5530	PPP3CA	9606	244	0	168	2e-39
Ssc.15878.1.S1_at	ITC.59388.1126	NM_001130691.1	Homo sapiens protein phosphatase 3 (formerly 2B); catalytic subunit; alpha isoform (PPP3CA); transcript variant 2; mRNA	5530	PPP3CA	9606	870	0	2672	0
Ssc.6764.2.S1_at	ITC.59388.1126	NM_001130691.1	Homo sapiens protein phosphatase 3 (formerly 2B); catalytic subunit; alpha isoform (PPP3CA); transcript variant 2; mRNA	5530	PPP3CA	9606	954	0	2672	0
Ssc.30592.1.S1_at	ITC.961.1	NM_005605.3	Homo sapiens protein phosphatase 3 (formerly 2B); catalytic subunit; gamma isoform (PPP3CC); mRNA >gi|33991135|gb|BC004864.2| Homo sapiens protein phosphatase 3 (formerly 2B); catalytic subunit; gamma isoform; mRNA (cDNA clone MGC:10576 IMAGE:3677098); complete cds	5533	PPP3CC	9606	733	0	1790	0
Ssc.19700.1.S1_at	ITC.961.1	NM_005605.3	Homo sapiens protein phosphatase 3 (formerly 2B); catalytic subunit; gamma isoform (PPP3CC); mRNA >gi|33991135|gb|BC004864.2| Homo sapiens protein phosphatase 3 (formerly 2B); catalytic subunit; gamma isoform; mRNA (cDNA clone MGC:10576 IMAGE:3677098); complete cds	5533	PPP3CC	9606	1051	0	1790	0
Ssc.4589.1.S1_at	ITC.1.876	NM_013237.2	Homo sapiens PRELI domain containing 1 (PRELID1); mRNA >gi|15489293|gb|BC013748.1| Homo sapiens PRELI domain containing 1; mRNA (cDNA clone MGC:9879 IMAGE:3867564); complete cds	27166	PRELID1	9606	664	0	1045	0
Ssc.10373.1.S1_at	ITC.59377.16	NM_020820.3	Homo sapiens phosphatidylinositol-3;4;5-trisphosphate-dependent Rac exchange factor 1 (PREX1); mRNA	57580	PREX1	9606	607	0	765	0
Ssc.10373.2.S1_at	ITC.59377.16	NM_020820.3	Homo sapiens phosphatidylinositol-3;4;5-trisphosphate-dependent Rac exchange factor 1 (PREX1); mRNA	57580	PREX1	9606	660	0	765	0
Ssc.19693.1.S1_at	ITC.22998.1	NM_001083116.1	Homo sapiens perforin 1 (pore forming protein) (PRF1); transcript variant 2; mRNA	5551	PRF1	9606	944	0	353	0
Ssc.19693.1.A1_at	ITC.22998.1	NM_001083116.1	Homo sapiens perforin 1 (pore forming protein) (PRF1); transcript variant 2; mRNA	5551	PRF1	9606	922	0	353	0
Ssc.30674.1.S1_at	ITC.31244.1	NM_024888.1	Homo sapiens plasticity-related gene 2 (PRG2); mRNA >gi|13276692|emb|AL136596.1|HSM801570 Homo sapiens mRNA; cDNA DKFZp761F069 (from clone DKFZp761F069)	79948	PRG2	9606	482	0	626	0
Ssc.8107.1.A1_at	ITC.30087.411	NM_006251.5	Homo sapiens protein kinase; AMP-activated; alpha 1 catalytic subunit (PRKAA1); transcript variant 1; mRNA	5562	PRKAA1	9606	317	0	369	0
Ssc.26892.1.S1_at	ITC.15055.15	NM_006251.5	Homo sapiens protein kinase; AMP-activated; alpha 1 catalytic subunit (PRKAA1); transcript variant 1; mRNA	5562	PRKAA1	9606	1043	0	2686	0
Ssc.26892.2.A1_a_at	ITC.15055.95	NM_006251.5	Homo sapiens protein kinase; AMP-activated; alpha 1 catalytic subunit (PRKAA1); transcript variant 1; mRNA	5562	PRKAA1	9606	531	0	599	0
Ssc.13872.1.S1_at	ITC.59374.942	NM_207518.1	Homo sapiens protein kinase; cAMP-dependent; catalytic; alpha (PRKACA); transcript variant 2; mRNA	5566	PRKACA	9606	321	0	797	0
Ssc.26124.1.S1_at	ITC.30079.1754	NM_002731.2	Homo sapiens protein kinase; cAMP-dependent; catalytic; beta (PRKACB); transcript variant 2; mRNA	5567	PRKACB	9606	712	0	325	0
Ssc.8658.1.A1_at	ITC.30079.1754	NM_002731.2	Homo sapiens protein kinase; cAMP-dependent; catalytic; beta (PRKACB); transcript variant 2; mRNA	5567	PRKACB	9606	394	0	325	0
Ssc.8621.1.A1_at	ITC.30079.1754	NM_002731.2	Homo sapiens protein kinase; cAMP-dependent; catalytic; beta (PRKACB); transcript variant 2; mRNA	5567	PRKACB	9606	119	2e-26	325	0
Ssc.15802.1.A1_at	ITC.55414.1	NM_002737.2	Homo sapiens protein kinase C; alpha (PRKCA); mRNA	5578	PRKCA	9606	1045	0	1092	0
Ssc.13637.1.A1_at	ITC.15062.175	NM_002737.2	Homo sapiens protein kinase C; alpha (PRKCA); mRNA	5578	PRKCA	9606	468	0	131	4e-28
Ssc.15802.1.S1_at	ITC.55414.1	NM_002737.2	Homo sapiens protein kinase C; alpha (PRKCA); mRNA	5578	PRKCA	9606	1084	0	1092	0
Ssc.15801.1.S1_at	ITC.1457.1	NM_002738.6	Homo sapiens protein kinase C; beta (PRKCB); transcript variant 2; mRNA	5579	PRKCB	9606	418	0	789	0
Ssc.4792.1.A1_at	ITC.1457.1	NM_002738.6	Homo sapiens protein kinase C; beta (PRKCB); transcript variant 2; mRNA	5579	PRKCB	9606	339	0	789	0
Ssc.349.1.S1_at	ITC.44056.675	NM_002738.6	Homo sapiens protein kinase C; beta (PRKCB); transcript variant 2; mRNA	5579	PRKCB	9606	969	0	1009	0
Ssc.15801.1.A1_at	ITC.1457.1	NM_002738.6	Homo sapiens protein kinase C; beta (PRKCB); transcript variant 2; mRNA	5579	PRKCB	9606	858	0	789	0
Ssc.30708.1.S1_at	ITC.44062.78	NM_006254.3	Homo sapiens protein kinase C; delta (PRKCD); transcript variant 1; mRNA	5580	PRKCD	9606	878	0	1074	0
Ssc.26524.1.A1_at	ITC.1666.2	NM_002739.3	Homo sapiens protein kinase C; gamma (PRKCG); mRNA	5582	PRKCG	9606	464	0	1489	0
Ssc.28340.1.A1_at	ITC.24799.1	NM_002739.3	Homo sapiens protein kinase C; gamma (PRKCG); mRNA	5582	PRKCG	9606	418	0	232	0
Ssc.21295.1.S1_at	ITC.44110.2	NM_006257.2	Homo sapiens protein kinase C; theta (PRKCQ); mRNA	5588	PRKCQ	9606	1013	0	1172	0
Ssc.19774.1.S1_at	gnl|ti|1379800356	NM_002743.2	Homo sapiens protein kinase C substrate 80K-H (PRKCSH); transcript variant 1; mRNA	5589	PRKCSH	9606	644	0	167	9e-39
Ssc.12430.1.S1_at	ITC.59372.44	NM_002744.4	Homo sapiens protein kinase C; zeta (PRKCZ); transcript variant 1; mRNA	5590	PRKCZ	9606	995	0	2097	0
Ssc.12430.3.S1_at	ITC.59372.44	NM_002744.4	Homo sapiens protein kinase C; zeta (PRKCZ); transcript variant 1; mRNA	5590	PRKCZ	9606	1078	0	2097	0
Ssc.12430.2.A1_at	gnl|ti|1377008124	NM_002744.4	Homo sapiens protein kinase C; zeta (PRKCZ); transcript variant 1; mRNA	5590	PRKCZ	9606	230	0	200	0
Ssc.9170.1.A1_at	ITC.30426.1	NM_002742.2	Homo sapiens protein kinase D1 (PRKD1); mRNA	5587	PRKD1	9606	585	0	1150	0
Ssc.2560.1.S1_at	ITC.30082.565	NM_005044.3	Homo sapiens protein kinase; X-linked (PRKX); mRNA	5613	PRKX	9606	505	0	168	2e-39
Ssc.10510.1.A1_at	gnl|ti|1382667164	NM_000948.3	Homo sapiens prolactin (PRL); mRNA	5617	PRL	9606	844	0	511	0
Ssc.2763.1.S1_at	ITC.59392.2260	NM_000312.2	Homo sapiens protein C (inactivator of coagulation factors Va and VIIIa) (PROC); mRNA	5624	PROC	9606	819	0	335	0
Ssc.4065.1.A1_at	ITC.1.827	NM_006017.1	Homo sapiens prominin 1 (PROM1); mRNA >gi|2688948|gb|AF027208.1|AF027208 Homo sapiens AC133 antigen mRNA; complete cds	8842	PROM1	9606	1074	0	178	4e-42
Ssc.5604.1.S1_at	ITC.15044.95	NM_000313.2	Homo sapiens protein S (alpha) (PROS1); mRNA	5627	PROS1	9606	922	0	1927	0
Ssc.27170.1.S1_at	ITC.30081.1279	NM_002777.3	Homo sapiens proteinase 3 (PRTN3); mRNA	5657	PRTN3	9606	1047	0	159	3e-36
Ssc.22303.1.A1_at	ITC.59405.2999	NM_000021.3	Homo sapiens presenilin 1 (PSEN1); transcript variant 1; mRNA	5663	PSEN1	9606	848	0	163	2e-37
Ssc.12937.1.S1_at	ITC.44056.1030	NM_000021.3	Homo sapiens presenilin 1 (PSEN1); transcript variant 1; mRNA	5663	PSEN1	9606	551	0	2185	0
Ssc.24672.1.A1_at	ITC.44056.1030	NM_000021.3	Homo sapiens presenilin 1 (PSEN1); transcript variant 1; mRNA	5663	PSEN1	9606	910	0	2185	0
Ssc.24175.1.A1_at	ITC.15906.3	NM_000447.2	Homo sapiens presenilin 2 (Alzheimer disease 4) (PSEN2); transcript variant 1; mRNA	5664	PSEN2	9606	971	0	1863	0
Ssc.19400.2.A1_at	ITC.15906.1	NM_012486.2	Homo sapiens presenilin 2 (Alzheimer disease 4) (PSEN2); transcript variant 2; mRNA	5664	PSEN2	9606	299	0	190	1.4e-45
Ssc.19400.1.S1_at	ITC.15906.3	NM_000447.2	Homo sapiens presenilin 2 (Alzheimer disease 4) (PSEN2); transcript variant 1; mRNA	5664	PSEN2	9606	716	0	1863	0
Ssc.6830.1.A1_at	ITC.15044.299	NM_002786.2	Homo sapiens proteasome (prosome; macropain) subunit; alpha type; 1 (PSMA1); transcript variant 2; mRNA	5682	PSMA1	9606	957	0	1374	0
Ssc.20915.1.S1_at	gnl|ti|1374658809	NM_002787.4	Homo sapiens proteasome (prosome; macropain) subunit; alpha type; 2 (PSMA2); mRNA	5683	PSMA2	9606	938	0	874	0
Ssc.7439.1.A1_at	ITC.44060.79	NM_002788.2	Homo sapiens proteasome (prosome; macropain) subunit; alpha type; 3 (PSMA3); transcript variant 1; mRNA	5684	PSMA3	9606	1053	0	1239	0
Ssc.30.1.S1_at	ITC.30079.1064	NM_001102667.1	Homo sapiens proteasome (prosome; macropain) subunit; alpha type; 4 (PSMA4); transcript variant 2; mRNA	5685	PSMA4	9606	422	0	1132	0
Ssc.9412.1.S1_at	ITC.15085.1	NM_002790.2	Homo sapiens proteasome (prosome; macropain) subunit; alpha type; 5 (PSMA5); mRNA	5686	PSMA5	9606	906	0	1273	0
Ssc.5761.1.S1_at	ITC.30079.1404	NM_002791.1	Homo sapiens proteasome (prosome; macropain) subunit; alpha type; 6 (PSMA6); mRNA	5687	PSMA6	9606	940	0	1388	0
Ssc.9382.1.A1_at	ITC.15044.791	NM_002791.1	Homo sapiens proteasome (prosome; macropain) subunit; alpha type; 6 (PSMA6); mRNA	5687	PSMA6	9606	432	0	200	0
Ssc.846.1.S1_at	ITC.12.209	NM_002792.2	Homo sapiens proteasome (prosome; macropain) subunit; alpha type; 7 (PSMA7); mRNA	5688	PSMA7	9606	797	0	787	0
Ssc.871.1.S1_at	gnl|ti|1374460667	NM_002793.3	Homo sapiens proteasome (prosome; macropain) subunit; beta type; 1 (PSMB1); mRNA	5689	PSMB1	9606	979	0	722	0
Ssc.11168.1.A1_at	ITC.30080.667	NM_002801.2	Homo sapiens proteasome (prosome; macropain) subunit; beta type; 10 (PSMB10); mRNA	5699	PSMB10	9606	676	0	706	0
Ssc.1067.1.S1_at	gnl|ti|1380353275	NM_002794.3	Homo sapiens proteasome (prosome; macropain) subunit; beta type; 2 (PSMB2); mRNA	5690	PSMB2	9606	866	0	815	0
Ssc.21216.2.A1_a_at	ITC.44910.1	NM_002795.2	Homo sapiens proteasome (prosome; macropain) subunit; beta type; 3 (PSMB3); mRNA	5691	PSMB3	9606	357	0	971	0
Ssc.1014.1.S1_at	gnl|ti|1380939104	NM_002796.2	Homo sapiens proteasome (prosome; macropain) subunit; beta type; 4 (PSMB4); mRNA	5692	PSMB4	9606	844	0	781	0
Ssc.1498.1.S1_at	ITC.15084.3	NM_002797.3	Homo sapiens proteasome (prosome; macropain) subunit; beta type; 5 (PSMB5); transcript variant 1; mRNA	5693	PSMB5	9606	777	0	1072	0
Ssc.1420.1.S1_at	ITC.15044.1726	NM_002798.1	Homo sapiens proteasome (prosome; macropain) subunit; beta type; 6 (PSMB6); mRNA	5694	PSMB6	9606	860	0	916	0
Ssc.16968.1.S1_at	ITC.30095.79	NM_002799.2	Homo sapiens proteasome (prosome; macropain) subunit; beta type; 7 (PSMB7); mRNA	5695	PSMB7	9606	819	0	1122	0
Ssc.11073.1.S1_at	ITC.769.3	NM_148919.3	Homo sapiens proteasome (prosome; macropain) subunit; beta type; 8 (large multifunctional peptidase 7) (PSMB8); transcript variant 2; mRNA	5696	PSMB8	9606	1029	0	906	0
Ssc.12758.1.A1_at	ITC.4.46	NM_002800.4	Homo sapiens proteasome (prosome; macropain) subunit; beta type; 9 (large multifunctional peptidase 2) (PSMB9); transcript variant 1; mRNA	5698	PSMB9	9606	728	0	835	0
Ssc.1911.1.A1_at	ITC.15044.146	NM_002802.2	Homo sapiens proteasome (prosome; macropain) 26S subunit; ATPase; 1 (PSMC1); mRNA	5700	PSMC1	9606	791	0	1980	0
Ssc.19017.1.A1_at	ITC.30083.350	NM_002802.2	Homo sapiens proteasome (prosome; macropain) 26S subunit; ATPase; 1 (PSMC1); mRNA	5700	PSMC1	9606	250	0	125	7e-26
Ssc.27901.1.A1_at	ITC.59388.1516	NM_002803.2	Homo sapiens proteasome (prosome; macropain) 26S subunit; ATPase; 2 (PSMC2); mRNA	5701	PSMC2	9606	434	0	1834	0
Ssc.9892.1.A1_at	gnl|ti|1382527031	NM_002803.2	Homo sapiens proteasome (prosome; macropain) 26S subunit; ATPase; 2 (PSMC2); mRNA	5701	PSMC2	9606	60	3e-08	587	0
Ssc.4123.1.S1_at	ITC.59388.1516	NM_002803.2	Homo sapiens proteasome (prosome; macropain) 26S subunit; ATPase; 2 (PSMC2); mRNA	5701	PSMC2	9606	791	0	1834	0
Ssc.1160.1.S1_at	ITC.30082.47	NM_002804.4	Homo sapiens proteasome (prosome; macropain) 26S subunit; ATPase; 3 (PSMC3); mRNA	5702	PSMC3	9606	1055	0	1937	0
Ssc.1750.1.S1_at	ITC.59388.1070	NM_006503.2	Homo sapiens proteasome (prosome; macropain) 26S subunit; ATPase; 4 (PSMC4); transcript variant 1; mRNA	5704	PSMC4	9606	1072	0	1877	0
Ssc.5451.1.S1_at	gnl|ti|1377785494	NM_002805.4	Homo sapiens proteasome (prosome; macropain) 26S subunit; ATPase; 5 (PSMC5); mRNA	5705	PSMC5	9606	1122	0	805	0
Ssc.1480.1.S1_at	gnl|ti|1380935961	NM_002807.2	Homo sapiens proteasome (prosome; macropain) 26S subunit; non-ATPase; 1 (PSMD1); mRNA	5707	PSMD1	9606	771	0	547	0
Ssc.13790.1.A1_at	ITC.59371.385	NM_002807.2	Homo sapiens proteasome (prosome; macropain) 26S subunit; non-ATPase; 1 (PSMD1); mRNA	5707	PSMD1	9606	950	0	3663	0
Ssc.8276.1.A1_at	ITC.30079.838	NM_002814.2	Homo sapiens proteasome (prosome; macropain) 26S subunit; non-ATPase; 10 (PSMD10); transcript variant 1; mRNA	5716	PSMD10	9606	517	0	1348	0
Ssc.908.2.S1_at	ITC.59372.452	NM_002815.2	Homo sapiens proteasome (prosome; macropain) 26S subunit; non-ATPase; 11 (PSMD11); mRNA	5717	PSMD11	9606	852	0	2565	0
Ssc.908.1.S1_at	ITC.59372.452	NM_002815.2	Homo sapiens proteasome (prosome; macropain) 26S subunit; non-ATPase; 11 (PSMD11); mRNA	5717	PSMD11	9606	864	0	2565	0
Ssc.5804.1.S1_a_at	ITC.59372.1079	NM_002816.3	Homo sapiens proteasome (prosome; macropain) 26S subunit; non-ATPase; 12 (PSMD12); mRNA	5718	PSMD12	9606	799	0	2079	0
Ssc.5903.1.S1_at	ITC.15045.283	NM_175932.2	Homo sapiens proteasome (prosome; macropain) 26S subunit; non-ATPase; 13 (PSMD13); transcript variant 2; mRNA	5719	PSMD13	9606	1072	0	666	0
Ssc.19649.1.S1_at	gnl|ti|1382796381	NM_005805.3	Homo sapiens proteasome (prosome; macropain) 26S subunit; non-ATPase; 14 (PSMD14); mRNA	10213	PSMD14	9606	670	0	529	0
Ssc.19649.2.S1_at	ITC.2.1220	NM_005805.3	Homo sapiens proteasome (prosome; macropain) 26S subunit; non-ATPase; 14 (PSMD14); mRNA	10213	PSMD14	9606	163	3e-39	145	3e-32
Ssc.1642.1.S1_at	ITC.1.733	NM_002808.3	Homo sapiens proteasome (prosome; macropain) 26S subunit; non-ATPase; 2 (PSMD2); mRNA	5708	PSMD2	9606	1003	0	2527	0
Ssc.16843.1.S1_at	ITC.30081.109	NM_002809.2	Homo sapiens proteasome (prosome; macropain) 26S subunit; non-ATPase; 3 (PSMD3); mRNA	5709	PSMD3	9606	652	0	2333	0
Ssc.16843.2.S1_at	ITC.30081.109	NM_002809.2	Homo sapiens proteasome (prosome; macropain) 26S subunit; non-ATPase; 3 (PSMD3); mRNA	5709	PSMD3	9606	567	0	2333	0
Ssc.9588.1.A1_at	ITC.44076.5	NM_002810.2	Homo sapiens proteasome (prosome; macropain) 26S subunit; non-ATPase; 4 (PSMD4); mRNA	5710	PSMD4	9606	76	6e-13	180	1e-42
Ssc.4235.1.S1_at	ITC.44076.115	NM_002810.2	Homo sapiens proteasome (prosome; macropain) 26S subunit; non-ATPase; 4 (PSMD4); mRNA	5710	PSMD4	9606	979	0	1744	0
Ssc.6772.1.A1_at	ITC.44807.4	NM_005047.2	Homo sapiens proteasome (prosome; macropain) 26S subunit; non-ATPase; 5 (PSMD5); mRNA	5711	PSMD5	9606	872	0	1039	0
Ssc.1346.1.S1_at	ITC.30079.1030	NM_014814.1	Homo sapiens proteasome (prosome; macropain) 26S subunit; non-ATPase; 6 (PSMD6); mRNA >gi|285950|dbj|D14663.1|HUMORF07 Homo sapiens KIAA0107 mRNA; complete cds	9861	PSMD6	9606	981	0	1812	0
Ssc.20896.1.S1_at	gnl|ti|1377352544	NM_002811.3	Homo sapiens proteasome (prosome; macropain) 26S subunit; non-ATPase; 7 (PSMD7); mRNA	5713	PSMD7	9606	858	0	706	0
Ssc.4714.1.S1_at	ITC.44075.88	NM_002812.4	Homo sapiens proteasome (prosome; macropain) 26S subunit; non-ATPase; 8 (PSMD8); mRNA	5714	PSMD8	9606	910	0	684	0
Ssc.1163.1.S1_at	gnl|ti|1382905419	NM_006263.2	Homo sapiens proteasome (prosome; macropain) activator subunit 1 (PA28 alpha) (PSME1); transcript variant 1; mRNA	5720	PSME1	9606	920	0	700	0
Ssc.830.1.S1_at	ITC.44065.37	NM_002818.2	Homo sapiens proteasome (prosome; macropain) activator subunit 2 (PA28 beta) (PSME2); mRNA	5721	PSME2	9606	934	0	1114	0
Ssc.4138.1.S1_at	ITC.30079.836	NM_005789.2	Homo sapiens proteasome (prosome; macropain) activator subunit 3 (PA28 gamma; Ki) (PSME3); transcript variant 1; mRNA	10197	PSME3	9606	1039	0	1976	0
Ssc.17340.1.S1_at	ITC.30079.836	NM_005789.2	Homo sapiens proteasome (prosome; macropain) activator subunit 3 (PA28 gamma; Ki) (PSME3); transcript variant 1; mRNA	10197	PSME3	9606	1144	0	1976	0
Ssc.4138.2.S1_at	ITC.30079.2153	NM_176863.1	Homo sapiens proteasome (prosome; macropain) activator subunit 3 (PA28 gamma; Ki) (PSME3); transcript variant 2; mRNA	10197	PSME3	9606	472	0	222	0
Ssc.26994.1.A1_at	ITC.16330.1	NM_014614.2	Homo sapiens proteasome (prosome; macropain) activator subunit 4 (PSME4); mRNA	23198	PSME4	9606	319	0	1804	0
Ssc.12797.2.A1_at	ITC.45053.1	NM_014614.2	Homo sapiens proteasome (prosome; macropain) activator subunit 4 (PSME4); mRNA	23198	PSME4	9606	870	0	404	0
Ssc.16455.1.A1_at	ITC.16330.1	NM_014614.2	Homo sapiens proteasome (prosome; macropain) activator subunit 4 (PSME4); mRNA	23198	PSME4	9606	880	0	1804	0
Ssc.12797.1.S1_at	ITC.45053.1	NM_014614.2	Homo sapiens proteasome (prosome; macropain) activator subunit 4 (PSME4); mRNA	23198	PSME4	9606	640	0	404	0
Ssc.6353.2.S1_at	ITC.59377.170	NM_178578.2	Homo sapiens proteasome (prosome; macropain) inhibitor subunit 1 (PI31) (PSMF1); transcript variant 2; mRNA	9491	PSMF1	9606	815	0	1237	0
Ssc.6353.1.S1_at	ITC.59377.170	NM_178578.2	Homo sapiens proteasome (prosome; macropain) inhibitor subunit 1 (PI31) (PSMF1); transcript variant 2; mRNA	9491	PSMF1	9606	714	0	1237	0
Ssc.7666.1.A1_at	ITC.18435.1	NM_178578.2	Homo sapiens proteasome (prosome; macropain) inhibitor subunit 1 (PI31) (PSMF1); transcript variant 2; mRNA	9491	PSMF1	9606	484	0	80	1e-12
Ssc.14490.1.S1_at	ITC.31.1	NM_012212.2	Homo sapiens prostaglandin reductase 1 (PTGR1); mRNA >gi|34190761|gb|BC035228.2| Homo sapiens prostaglandin reductase 1; mRNA (cDNA clone MGC:34943 IMAGE:5122305); complete cds	22949	PTGR1	9606	961	0	795	0
Ssc.26521.1.A1_at	ITC.40741.1	NM_012212.2	Homo sapiens prostaglandin reductase 1 (PTGR1); mRNA >gi|34190761|gb|BC035228.2| Homo sapiens prostaglandin reductase 1; mRNA (cDNA clone MGC:34943 IMAGE:5122305); complete cds	22949	PTGR1	9606	819	0	147	7e-33
Ssc.7314.1.A1_at	ITC.44893.1	NM_000963.1	Homo sapiens prostaglandin-endoperoxide synthase 2 (prostaglandin G/H synthase and cyclooxygenase) (PTGS2); mRNA	5743	PTGS2	9606	700	0	1921	0
Ssc.11138.1.S1_at	ITC.59377.506	NM_153831.2	Homo sapiens PTK2 protein tyrosine kinase 2 (PTK2); transcript variant 1; mRNA	5747	PTK2	9606	1082	0	684	0
Ssc.2140.1.S1_at	ITC.16239.2	NM_173176.1	Homo sapiens PTK2B protein tyrosine kinase 2 beta (PTK2B); transcript variant 3; mRNA	2185	PTK2B	9606	383	0	1136	0
Ssc.21860.2.S2_at	gnl|ti|447578121	NM_001099285.1	Homo sapiens prothymosin; alpha (PTMA); transcript variant 1; mRNA	5757	PTMA	9606	250	0	234	0
Ssc.21860.2.S1_at	gnl|ti|1382668658	NM_002823.4	Homo sapiens prothymosin; alpha (PTMA); transcript variant 2; mRNA	5757	PTMA	9606	404	0	278	0
Ssc.23796.1.S1_at	ITC.35033.1	NM_002827.2	Homo sapiens protein tyrosine phosphatase; non-receptor type 1 (PTPN1); mRNA	5770	PTPN1	9606	961	0	1043	0
Ssc.16540.1.S1_at	ITC.44092.1	NM_002827.2	Homo sapiens protein tyrosine phosphatase; non-receptor type 1 (PTPN1); mRNA	5770	PTPN1	9606	741	0	432	0
Ssc.23796.1.A1_at	ITC.35033.1	NM_002827.2	Homo sapiens protein tyrosine phosphatase; non-receptor type 1 (PTPN1); mRNA	5770	PTPN1	9606	985	0	1043	0
Ssc.16809.1.S1_at	ITC.15045.360	NM_002834.3	Homo sapiens protein tyrosine phosphatase; non-receptor type 11 (PTPN11); mRNA	5781	PTPN11	9606	795	0	910	0
Ssc.8283.1.A1_at	ITC.15045.360	NM_002834.3	Homo sapiens protein tyrosine phosphatase; non-receptor type 11 (PTPN11); mRNA	5781	PTPN11	9606	206	0	910	0
Ssc.28535.1.S1_at	ITC.59401.1827	NM_080422.1	Homo sapiens protein tyrosine phosphatase; non-receptor type 2 (PTPN2); transcript variant 2; mRNA	5771	PTPN2	9606	523	0	440	0
Ssc.27140.1.A1_at	ITC.59401.1737	NM_002828.2	Homo sapiens protein tyrosine phosphatase; non-receptor type 2 (PTPN2); transcript variant 1; mRNA	5771	PTPN2	9606	440	0	293	0
Ssc.5530.3.S1_at	ITC.15070.5	NM_002831.5	Homo sapiens protein tyrosine phosphatase; non-receptor type 6 (PTPN6); transcript variant 1; mRNA	5777	PTPN6	9606	1037	0	2524	0
Ssc.5530.1.S1_at	ITC.15070.20	NM_002831.5	Homo sapiens protein tyrosine phosphatase; non-receptor type 6 (PTPN6); transcript variant 1; mRNA	5777	PTPN6	9606	829	0	1572	0
Ssc.5530.2.S1_at	ITC.15070.20	NM_002831.5	Homo sapiens protein tyrosine phosphatase; non-receptor type 6 (PTPN6); transcript variant 1; mRNA	5777	PTPN6	9606	946	0	1572	0
Ssc.23494.1.S1_a_at	ITC.22.27	NM_080922.2	Homo sapiens protein tyrosine phosphatase; receptor type; C (PTPRC); transcript variant 3; mRNA	5788	PTPRC	9606	955	0	161	1e-36
Ssc.23248.1.S1_at	ITC.22.34	NM_080922.2	Homo sapiens protein tyrosine phosphatase; receptor type; C (PTPRC); transcript variant 3; mRNA	5788	PTPRC	9606	541	0	2034	0
Ssc.23494.2.A1_a_at	ITC.22.4	NM_080922.2	Homo sapiens protein tyrosine phosphatase; receptor type; C (PTPRC); transcript variant 3; mRNA	5788	PTPRC	9606	825	0	848	0
Ssc.16444.1.S1_at	ITC.30079.1994	NM_001135648.1	Homo sapiens protein tyrosine phosphatase; receptor type; K (PTPRK); transcript variant 1; mRNA	5796	PTPRK	9606	575	0	367	0
Ssc.9499.1.S1_at	ITC.30079.185	NM_001135648.1	Homo sapiens protein tyrosine phosphatase; receptor type; K (PTPRK); transcript variant 1; mRNA	5796	PTPRK	9606	779	0	1604	0
Ssc.8162.2.S1_at	ITC.30081.715	NM_002852.3	Homo sapiens pentraxin-related gene; rapidly induced by IL-1 beta (PTX3); mRNA	5806	PTX3	9606	1055	0	1128	0
Ssc.8162.1.S1_at	ITC.30081.715	NM_002852.3	Homo sapiens pentraxin-related gene; rapidly induced by IL-1 beta (PTX3); mRNA	5806	PTX3	9606	743	0	1128	0
Ssc.19632.1.S1_at	ITC.44920.2	NM_144709.2	Homo sapiens pseudouridylate synthase 10 (PUS10); mRNA	150962	PUS10	9606	841	0	553	0
Ssc.31105.1.A1_at	ITC.44920.2	NM_144709.2	Homo sapiens pseudouridylate synthase 10 (PUS10); mRNA	150962	PUS10	9606	533	0	553	0
Ssc.6982.2.S1_at	ITC.16457.2	NM_002855.4	Homo sapiens poliovirus receptor-related 1 (herpesvirus entry mediator C) (PVRL1); transcript variant 1; mRNA	5818	PVRL1	9606	731	0	117	1e-23
Ssc.15891.1.S1_at	ITC.26782.1	NM_002855.4	Homo sapiens poliovirus receptor-related 1 (herpesvirus entry mediator C) (PVRL1); transcript variant 1; mRNA	5818	PVRL1	9606	632	0	1735	0
Ssc.23169.1.S1_at	ITC.44118.2	NM_002856.2	Homo sapiens poliovirus receptor-related 2 (herpesvirus entry mediator B) (PVRL2); transcript variant alpha; mRNA	5819	PVRL2	9606	662	0	331	0
Ssc.3019.1.S1_at	ITC.15044.865	NM_001042724.1	Homo sapiens poliovirus receptor-related 2 (herpesvirus entry mediator B) (PVRL2); transcript variant delta; mRNA	5819	PVRL2	9606	833	0	724	0
Ssc.4085.1.S1_at	ITC.59388.2078	NM_025157.3	Homo sapiens paxillin (PXN); transcript variant 3; mRNA	5829	PXN	9606	1070	0	737	0
Ssc.7247.2.A1_at	ITC.15054.4	NM_018890.3	Homo sapiens ras-related C3 botulinum toxin substrate 1 (rho family; small GTP binding protein Rac1) (RAC1); transcript variant Rac1b; mRNA	5879	RAC1	9606	589	0	212	0
Ssc.27544.1.S1_at	ITC.15054.30	NM_018890.3	Homo sapiens ras-related C3 botulinum toxin substrate 1 (rho family; small GTP binding protein Rac1) (RAC1); transcript variant Rac1b; mRNA	5879	RAC1	9606	829	0	305	0
Ssc.7247.1.S1_at	ITC.15054.6	NM_006908.4	Homo sapiens ras-related C3 botulinum toxin substrate 1 (rho family; small GTP binding protein Rac1) (RAC1); transcript variant Rac1; mRNA	5879	RAC1	9606	898	0	765	0
Ssc.17304.2.A1_at	ITC.59377.168	NM_002872.3	Homo sapiens ras-related C3 botulinum toxin substrate 2 (rho family; small GTP binding protein Rac2) (RAC2); mRNA	5880	RAC2	9606	1029	0	797	0
Ssc.17304.3.S1_at	ITC.59377.168	NM_002872.3	Homo sapiens ras-related C3 botulinum toxin substrate 2 (rho family; small GTP binding protein Rac2) (RAC2); mRNA	5880	RAC2	9606	936	0	797	0
Ssc.17304.1.A1_at	ITC.59377.198	NM_002872.3	Homo sapiens ras-related C3 botulinum toxin substrate 2 (rho family; small GTP binding protein Rac2) (RAC2); mRNA	5880	RAC2	9606	1009	0	396	0
Ssc.18507.1.S1_at	ITC.30079.2005	NM_005052.2	Homo sapiens ras-related C3 botulinum toxin substrate 3 (rho family; small GTP binding protein Rac3) (RAC3); mRNA	5881	RAC3	9606	630	0	424	0
Ssc.818.1.S1_at	ITC.1.978	NM_002880.3	Homo sapiens v-raf-1 murine leukemia viral oncogene homolog 1 (RAF1); mRNA	5894	RAF1	9606	803	0	2851	0
Ssc.4833.1.S1_at	ITC.59388.53	NM_002881.2	Homo sapiens v-ral simian leukemia viral oncogene homolog B (ras related; GTP binding protein) (RALB); mRNA	5899	RALB	9606	1063	0	628	0
Ssc.26151.1.S1_a_at	ITC.15046.604	NM_006788.3	Homo sapiens ralA binding protein 1 (RALBP1); mRNA	10928	RALBP1	9606	468	0	274	0
Ssc.24198.1.S1_at	ITC.30079.1093	NM_006788.3	Homo sapiens ralA binding protein 1 (RALBP1); mRNA	10928	RALBP1	9606	955	0	450	0
Ssc.9137.1.A1_at	ITC.59386.3198	NM_005493.2	Homo sapiens RAN binding protein 9 (RANBP9); mRNA	10048	RANBP9	9606	979	0	1227	0
Ssc.11026.1.S1_at	ITC.30080.377	NM_002884.2	Homo sapiens RAP1A; member of RAS oncogene family (RAP1A); transcript variant 2; mRNA	5906	RAP1A	9606	985	0	2066	0
Ssc.16773.1.A1_at	ITC.59388.1234	NM_015646.4	Homo sapiens RAP1B; member of RAS oncogene family (RAP1B); transcript variant 1; mRNA	5908	RAP1B	9606	741	0	975	0
Ssc.2521.1.S1_at	ITC.59388.2823	NM_002885.1	Homo sapiens RAP1 GTPase activating protein (RAP1GAP); mRNA >gi|190855|gb|M64788.1|HUMRAP1GAP Human GTPase activating protein (rap1GAP) mRNA; complete cds	5909	RAP1GAP	9606	1043	0	151	9e-34
Ssc.31201.1.S1_at	ITC.15045.437	NM_198679.1	Homo sapiens Rap guanine nucleotide exchange factor (GEF) 1 (RAPGEF1); transcript variant 2; mRNA	2889	RAPGEF1	9606	829	0	716	0
Ssc.19027.2.A1_at	ITC.33603.1	NM_001098531.2	Homo sapiens Rap guanine nucleotide exchange factor (GEF) 3 (RAPGEF3); transcript variant 1; mRNA	10411	RAPGEF3	9606	387	0	706	0
Ssc.15828.1.A1_at	ITC.31546.1	NM_000964.2	Homo sapiens retinoic acid receptor; alpha (RARA); transcript variant 1; mRNA	5914	RARA	9606	323	3e-25	967	0
Ssc.15830.1.S1_at	ITC.31546.1	NM_000964.2	Homo sapiens retinoic acid receptor; alpha (RARA); transcript variant 1; mRNA	5914	RARA	9606	672	6e-23	967	0
Ssc.15828.1.S1_at	ITC.31546.1	NM_000964.2	Homo sapiens retinoic acid receptor; alpha (RARA); transcript variant 1; mRNA	5914	RARA	9606	200	1e-12	967	0
Ssc.31173.1.S1_at	ITC.17385.1	NM_000964.2	Homo sapiens retinoic acid receptor; alpha (RARA); transcript variant 1; mRNA	5914	RARA	9606	494	0	202	0
Ssc.15829.1.S1_at	ITC.31546.1	NM_000964.2	Homo sapiens retinoic acid receptor; alpha (RARA); transcript variant 1; mRNA	5914	RARA	9606	858	0	967	0
Ssc.15830.1.A1_at	ITC.31546.1	NM_000964.2	Homo sapiens retinoic acid receptor; alpha (RARA); transcript variant 1; mRNA	5914	RARA	9606	664	6e-23	967	0
Ssc.11201.1.A1_at	ITC.31585.1	NM_001128602.1	Homo sapiens RAS guanyl releasing protein 1 (calcium and DAG-regulated) (RASGRP1); transcript variant 2; mRNA	10125	RASGRP1	9606	601	0	743	0
Ssc.9304.1.A1_at	ITC.59405.3906	NM_015436.2	Homo sapiens ring finger and CHY zinc finger domain containing 1 (RCHY1); transcript variant 1; mRNA	25898	RCHY1	9606	852	0	1158	0
Ssc.15703.1.S1_at	ITC.59405.316	NM_021975.2	Homo sapiens v-rel reticuloendotheliosis viral oncogene homolog A (avian) (RELA); mRNA	5970	RELA	9606	973	0	1469	0
Ssc.11443.1.A1_at	ITC.59405.316	NM_021975.2	Homo sapiens v-rel reticuloendotheliosis viral oncogene homolog A (avian) (RELA); mRNA	5970	RELA	9606	965	0	1469	0
Ssc.23801.1.S1_at	ITC.59235.1	NM_020415.2	Homo sapiens resistin (RETN); mRNA	56729	RETN	9606	769	0	234	0
Ssc.24320.1.S1_at	ITC.59392.579	NM_002918.3	Homo sapiens regulatory factor X; 1 (influences HLA class II expression) (RFX1); mRNA	5989	RFX1	9606	490	0	180	5e-43
Ssc.28508.1.S1_at	ITC.7794.1	NM_002918.3	Homo sapiens regulatory factor X; 1 (influences HLA class II expression) (RFX1); mRNA	5989	RFX1	9606	735	0	176	8e-42
Ssc.4202.1.S1_at	ITC.15062.93	NM_003721.2	Homo sapiens regulatory factor X-associated ankyrin-containing protein (RFXANK); transcript variant 1; mRNA	8625	RFXANK	9606	841	0	815	0
Ssc.14472.1.S1_at	ITC.30349.1	NM_001127691.1	Homo sapiens Rh blood group; D antigen (RHD); transcript variant 2; mRNA	6007	RHD	9606	989	0	208	0
Ssc.7096.1.S1_at	gnl|ti|1382672446	NM_001664.2	Homo sapiens ras homolog gene family; member A (RHOA); mRNA	387	RHOA	9606	918	0	753	0
Ssc.22298.1.A1_at	ITC.30084.120	NM_152756.3	Homo sapiens rapamycin-insensitive companion of mTOR (RICTOR); mRNA	253260	RICTOR	9606	624	0	456	0
Ssc.22743.1.A1_at	ITC.28541.1	NM_152756.3	Homo sapiens rapamycin-insensitive companion of mTOR (RICTOR); mRNA	253260	RICTOR	9606	1063	0	1176	0
Ssc.20472.1.S1_at	ITC.30079.732	NM_006871.3	Homo sapiens receptor-interacting serine-threonine kinase 3 (RIPK3); mRNA	11035	RIPK3	9606	1059	0	180	1e-42
Ssc.2824.1.S1_at	ITC.15044.1852	NM_198235.2	Homo sapiens ribonuclease; RNase A family; 1 (pancreatic) (RNASE1); transcript variant 1; mRNA	6035	RNASE1	9606	781	0	349	0
Ssc.18921.1.A1_at	ITC.37684.1	NM_198235.2	Homo sapiens ribonuclease; RNase A family; 1 (pancreatic) (RNASE1); transcript variant 1; mRNA	6035	RNASE1	9606	323	0	188	2.8e-45
Ssc.18805.1.A1_at	ITC.30083.236	NM_021133.2	Homo sapiens ribonuclease L (2';5'-oligoisoadenylate synthetase-dependent) (RNASEL); mRNA	6041	RNASEL	9606	301	0	76	5e-11
Ssc.27512.1.A1_at	ITC.30443.1	NM_022064.2	Homo sapiens ring finger protein 123 (RNF123); mRNA	63891	RNF123	9606	878	0	149	4e-33
Ssc.10766.1.A1_at	ITC.59408.625	NM_032322.3	Homo sapiens ring finger protein 135 (RNF135); transcript variant 1; mRNA	84282	RNF135	9606	1053	0	400	0
Ssc.26667.1.A1_at	ITC.48774.1	NM_197939.1	Homo sapiens ring finger protein 135 (RNF135); transcript variant 2; mRNA	84282	RNF135	9606	1035	0	80	2e-12
Ssc.21705.1.S1_at	ITC.30080.890	NM_198128.1	Homo sapiens ring finger protein 138 (RNF138); transcript variant 2; mRNA	51444	RNF138	9606	977	0	700	0
Ssc.22461.1.A1_at	ITC.30080.1944	NM_198128.1	Homo sapiens ring finger protein 138 (RNF138); transcript variant 2; mRNA	51444	RNF138	9606	462	0	113	2e-22
Ssc.9522.1.A1_at	ITC.2.1240	NM_182757.2	Homo sapiens ring finger 144B (RNF144B); mRNA	255488	RNF144B	9606	533	0	137	1e-29
Ssc.25996.1.A1_at	ITC.15044.210	NM_153341.2	Homo sapiens ring finger protein 19B (RNF19B); transcript variant 1; mRNA	127544	RNF19B	9606	468	0	2105	0
Ssc.4926.1.S1_at	ITC.59388.984	NM_018150.2	Homo sapiens ring finger protein 220 (RNF220); mRNA	55182	RNF220	9606	549	0	1285	0
Ssc.12148.1.A1_at	ITC.47800.1	NM_018150.2	Homo sapiens ring finger protein 220 (RNF220); mRNA	55182	RNF220	9606	131	1e-29	107	8e-21
Ssc.1990.1.S1_at	ITC.6.117	NM_022453.2	Homo sapiens ring finger protein 25 (RNF25); mRNA	64320	RNF25	9606	854	0	1409	0
Ssc.10757.1.S1_at	ITC.30089.152	NM_025126.2	Homo sapiens ring finger protein 34 (RNF34); transcript variant 2; mRNA	80196	RNF34	9606	926	0	759	0
Ssc.11606.1.S1_at	ITC.2.636	NM_002938.3	Homo sapiens ring finger protein 4 (RNF4); mRNA	6047	RNF4	9606	1076	0	696	0
Ssc.9703.1.A1_at	ITC.1502.4	NM_005785.2	Homo sapiens ring finger protein 41 (RNF41); transcript variant 1; mRNA	10193	RNF41	9606	454	0	535	0
Ssc.16787.1.A1_at	ITC.1147.1	NM_005977.3	Homo sapiens ring finger protein (C3H2C3 type) 6 (RNF6); transcript variant 1; mRNA	6049	RNF6	9606	379	0	196	0
Ssc.16165.1.A1_at	ITC.44682.1	NM_005406.2	Homo sapiens Rho-associated; coiled-coil containing protein kinase 1 (ROCK1); mRNA	6093	ROCK1	9606	147	3e-34	1128	0
Ssc.8503.1.S1_at	ITC.59408.532	NM_005406.2	Homo sapiens Rho-associated; coiled-coil containing protein kinase 1 (ROCK1); mRNA	6093	ROCK1	9606	686	0	1364	0
Ssc.24477.1.A1_at	ITC.30079.894	NM_005406.2	Homo sapiens Rho-associated; coiled-coil containing protein kinase 1 (ROCK1); mRNA	6093	ROCK1	9606	718	0	2307	0
Ssc.16165.1.S1_at	ITC.44682.1	NM_005406.2	Homo sapiens Rho-associated; coiled-coil containing protein kinase 1 (ROCK1); mRNA	6093	ROCK1	9606	176	3e-43	1128	0
Ssc.25159.1.A1_at	ITC.59408.829	NM_005406.2	Homo sapiens Rho-associated; coiled-coil containing protein kinase 1 (ROCK1); mRNA	6093	ROCK1	9606	922	0	1142	0
Ssc.16167.1.A1_at	ITC.44682.1	NM_005406.2	Homo sapiens Rho-associated; coiled-coil containing protein kinase 1 (ROCK1); mRNA	6093	ROCK1	9606	948	0	1128	0
Ssc.16167.1.S1_at	ITC.44682.1	NM_005406.2	Homo sapiens Rho-associated; coiled-coil containing protein kinase 1 (ROCK1); mRNA	6093	ROCK1	9606	926	0	1128	0
Ssc.24072.1.A1_s_at	ITC.30091.78	NM_001022.3	Homo sapiens ribosomal protein S19 (RPS19); mRNA	6223	RPS19	9606	482	0	264	0
Ssc.20465.1.S1_at	ITC.30091.127	NM_001022.3	Homo sapiens ribosomal protein S19 (RPS19); mRNA	6223	RPS19	9606	876	0	739	0
Ssc.10956.1.S1_at	ITC.15049.140	NM_002954.4	Homo sapiens ribosomal protein S27a (RPS27A); transcript variant 1; mRNA	6233	RPS27A	9606	511	0	353	0
Ssc.2947.1.S1_at	ITC.15045.275	NM_002953.3	Homo sapiens ribosomal protein S6 kinase; 90kDa; polypeptide 1 (RPS6KA1); transcript variant 1; mRNA	6195	RPS6KA1	9606	1009	0	3211	0
Ssc.4704.1.S1_at	ITC.1182.1	NM_004586.2	Homo sapiens ribosomal protein S6 kinase; 90kDa; polypeptide 3 (RPS6KA3); mRNA	6197	RPS6KA3	9606	898	0	3624	0
Ssc.2132.1.S1_a_at	ITC.10.181	NM_004755.2	Homo sapiens ribosomal protein S6 kinase; 90kDa; polypeptide 5 (RPS6KA5); transcript variant 1; mRNA	9252	RPS6KA5	9606	521	0	274	0
Ssc.22127.1.S1_at	ITC.44056.1468	NM_003161.2	Homo sapiens ribosomal protein S6 kinase; 70kDa; polypeptide 1 (RPS6KB1); mRNA	6198	RPS6KB1	9606	557	0	848	0
Ssc.22112.1.S1_at	ITC.1.1054	NM_003952.2	Homo sapiens ribosomal protein S6 kinase; 70kDa; polypeptide 2 (RPS6KB2); mRNA	6199	RPS6KB2	9606	458	0	432	0
Ssc.15990.1.A1_at	ITC.4595.1	NM_002957.4	Homo sapiens retinoid X receptor; alpha (RXRA); mRNA	6256	RXRA	9606	668	0	1580	0
Ssc.15990.1.S1_at	ITC.4595.1	NM_002957.4	Homo sapiens retinoid X receptor; alpha (RXRA); mRNA	6256	RXRA	9606	654	0	1580	0
Ssc.1631.1.S1_at	ITC.30081.976	NM_002957.4	Homo sapiens retinoid X receptor; alpha (RXRA); mRNA	6256	RXRA	9606	878	0	157	2e-35
Ssc.16179.2.A1_at	ITC.59388.656	NM_001042723.1	Homo sapiens ryanodine receptor 1 (skeletal) (RYR1); transcript variant 2; mRNA	6261	RYR1	9606	109	7e-23	7158	0
Ssc.16179.2.S1_at	ITC.59388.656	NM_001042723.1	Homo sapiens ryanodine receptor 1 (skeletal) (RYR1); transcript variant 2; mRNA	6261	RYR1	9606	109	7e-23	7158	0
Ssc.8.1.S1_at	ITC.59388.656	NM_001042723.1	Homo sapiens ryanodine receptor 1 (skeletal) (RYR1); transcript variant 2; mRNA	6261	RYR1	9606	880	0	7158	0
Ssc.9117.1.S1_at	ITC.15081.27	NM_005621.1	Homo sapiens S100 calcium binding protein A12 (S100A12); mRNA >gi|1502286|dbj|D83664.1| Homo sapiens mRNA for CAAF1 (calcium-binding protein in amniotic fluid 1); complete cds	6283	S100A12	9606	628	0	137	1e-29
Ssc.23014.1.S1_at	ITC.15044.2044	NM_002961.2	Homo sapiens S100 calcium binding protein A4 (S100A4); transcript variant 1; mRNA	6275	S100A4	9606	729	0	494	0
Ssc.17100.1.S1_at	gnl|ti|1381095094	NM_002964.3	Homo sapiens S100 calcium binding protein A8 (S100A8); mRNA	6279	S100A8	9606	426	0	155	4e-35
Ssc.2381.1.A1_at	gnl|ti|1381016428	NM_002965.3	Homo sapiens S100 calcium binding protein A9 (S100A9); mRNA	6280	S100A9	9606	831	0	168	3e-39
Ssc.6068.1.A1_at	ITC.30079.1211	NM_001400.4	Homo sapiens sphingosine-1-phosphate receptor 1 (S1PR1); mRNA	1901	S1PR1	9606	440	0	204	0
Ssc.23526.1.S1_at	ITC.30079.759	NM_001400.4	Homo sapiens sphingosine-1-phosphate receptor 1 (S1PR1); mRNA	1901	S1PR1	9606	1045	0	1560	0
Ssc.23526.2.S1_at	ITC.30079.759	NM_001400.4	Homo sapiens sphingosine-1-phosphate receptor 1 (S1PR1); mRNA	1901	S1PR1	9606	833	0	1560	0
Ssc.18948.1.S1_at	gnl|ti|1381342601	NM_000331.3	Homo sapiens serum amyloid A1 (SAA1); transcript variant 1; mRNA	6288	SAA1	9606	569	0	182	2e-43
Ssc.4395.1.S1_at	ITC.59392.63	NM_005500.1	Homo sapiens SUMO1 activating enzyme subunit 1 (SAE1); mRNA >gi|4581063|gb|AF046025.2|AF046025 Homo sapiens activation of Sentrin/SUMO protein AOS1 (AOS1) mRNA; complete cds	10055	SAE1	9606	858	0	537	0
Ssc.5535.1.S1_at	ITC.15044.162	NM_002967.2	Homo sapiens scaffold attachment factor B (SAFB); mRNA	6294	SAFB	9606	896	0	2167	0
Ssc.24977.1.S1_at	ITC.381.1	NM_002967.2	Homo sapiens scaffold attachment factor B (SAFB); mRNA	6294	SAFB	9606	886	0	149	3e-33
Ssc.10483.2.S1_at	ITC.44075.16	NM_014649.2	Homo sapiens scaffold attachment factor B2 (SAFB2); mRNA	9667	SAFB2	9606	569	0	458	0
Ssc.296.1.S1_at	ITC.40749.1	NM_000541.4	Homo sapiens S-antigen; retina and pineal gland (arrestin) (SAG); mRNA	6295	SAG	9606	1176	0	1072	0
Ssc.14094.1.A1_at	ITC.30101.35	NM_016103.2	Homo sapiens SAR1 homolog B (S. cerevisiae) (SAR1B); transcript variant 2; mRNA	51128	SAR1B	9606	787	0	942	0
Ssc.12390.1.S1_at	ITC.30101.72	NM_016103.2	Homo sapiens SAR1 homolog B (S. cerevisiae) (SAR1B); transcript variant 2; mRNA	51128	SAR1B	9606	1045	0	458	0
Ssc.27528.1.S1_at	ITC.59401.466	NM_015077.2	Homo sapiens sterile alpha and TIR motif containing 1 (SARM1); mRNA	23098	SARM1	9606	912	0	109	4e-21
Ssc.23516.3.S1_at	ITC.59408.619	NM_001131010.1	Homo sapiens SATB homeobox 1 (SATB1); transcript variant 2; mRNA	6304	SATB1	9606	803	0	1053	0
Ssc.23516.1.S1_at	ITC.59408.616	NM_001131010.1	Homo sapiens SATB homeobox 1 (SATB1); transcript variant 2; mRNA	6304	SATB1	9606	928	0	3023	0
Ssc.13791.1.A1_at	ITC.23008.1	NM_001131010.1	Homo sapiens SATB homeobox 1 (SATB1); transcript variant 2; mRNA	6304	SATB1	9606	323	0	400	0
Ssc.30472.1.A1_at	ITC.59408.2187	NM_001131010.1	Homo sapiens SATB homeobox 1 (SATB1); transcript variant 2; mRNA	6304	SATB1	9606	414	0	999	0
Ssc.23516.2.S1_at	ITC.59408.616	NM_001131010.1	Homo sapiens SATB homeobox 1 (SATB1); transcript variant 2; mRNA	6304	SATB1	9606	969	0	3023	0
Ssc.15443.1.S1_at	ITC.30079.749	NM_001100122.1	Homo sapiens strawberry notch homolog 2 (Drosophila) (SBNO2); transcript variant 2; mRNA	22904	SBNO2	9606	270	0	74	7e-11
Ssc.19149.1.S1_a_at	ITC.15046.434	NM_005698.2	Homo sapiens secretory carrier membrane protein 3 (SCAMP3); transcript variant 1; mRNA	10067	SCAMP3	9606	805	0	1590	0
Ssc.19149.2.S1_a_at	ITC.15046.434	NM_005698.2	Homo sapiens secretory carrier membrane protein 3 (SCAMP3); transcript variant 1; mRNA	10067	SCAMP3	9606	256	0	1590	0
Ssc.11791.1.S1_at	ITC.30090.13	NM_005505.4	Homo sapiens scavenger receptor class B; member 1 (SCARB1); transcript variant 1; mRNA	949	SCARB1	9606	769	0	1667	0
Ssc.6666.1.A1_at	gnl|ti|1379956435	NM_014575.2	Homo sapiens schwannomin interacting protein 1 (SCHIP1); mRNA	29970	SCHIP1	9606	446	0	496	0
Ssc.6765.1.S1_at	ITC.2.88	NM_001112706.2	Homo sapiens scinderin (SCIN); transcript variant 1; mRNA	85477	SCIN	9606	936	0	2658	0
Ssc.31102.1.A1_at	ITC.2.88	NM_001112706.2	Homo sapiens scinderin (SCIN); transcript variant 1; mRNA	85477	SCIN	9606	410	0	2658	0
Ssc.1436.1.S1_at	gnl|ti|1376885608	NR_024273.1	Homo sapiens SEC13 homolog (S. cerevisiae) (SEC13); transcript variant 4; transcribed RNA	6396	SEC13	9606	765	0	581	0
Ssc.27254.1.S1_at	ITC.59392.2145	NM_183352.1	Homo sapiens SEC13 homolog (S. cerevisiae) (SEC13); transcript variant 1; mRNA	6396	SEC13	9606	1023	0	1296	0
Ssc.8623.1.A1_at	gnl|ti|1380358240	NM_006364.2	Homo sapiens Sec23 homolog A (S. cerevisiae) (SEC23A); mRNA	10484	SEC23A	9606	622	0	236	0
Ssc.8623.2.A1_at	gnl|ti|1374523775	NM_006364.2	Homo sapiens Sec23 homolog A (S. cerevisiae) (SEC23A); mRNA	10484	SEC23A	9606	287	0	88	7e-15
Ssc.7824.1.A1_at	ITC.30080.1182	NM_021982.1	Homo sapiens SEC24 family; member A (S. cerevisiae) (SEC24A); mRNA	10802	SEC24A	9606	1005	0	846	0
Ssc.10099.1.S1_at	ITC.15920.2	NM_001042734.1	Homo sapiens SEC24 family; member B (S. cerevisiae) (SEC24B); transcript variant 2; mRNA	10427	SEC24B	9606	640	0	3142	0
Ssc.23230.1.S1_at	ITC.30117.30	NM_004922.2	Homo sapiens SEC24 family; member C (S. cerevisiae) (SEC24C); transcript variant 1; mRNA	9632	SEC24C	9606	1061	0	3931	0
Ssc.25178.1.S1_a_at	ITC.25.1	NM_014822.2	Homo sapiens SEC24 family; member D (S. cerevisiae) (SEC24D); mRNA	9871	SEC24D	9606	517	0	2181	0
Ssc.13525.1.A1_at	ITC.25.22	NM_014822.2	Homo sapiens SEC24 family; member D (S. cerevisiae) (SEC24D); mRNA	9871	SEC24D	9606	448	0	293	0
Ssc.11165.1.S1_at	ITC.15053.104	NM_001077208.1	Homo sapiens SEC31 homolog A (S. cerevisiae) (SEC31A); transcript variant 3; mRNA	22872	SEC31A	9606	835	0	1289	0
Ssc.11165.2.S1_at	ITC.15053.105	NM_001077208.1	Homo sapiens SEC31 homolog A (S. cerevisiae) (SEC31A); transcript variant 3; mRNA	22872	SEC31A	9606	1045	0	1326	0
Ssc.16297.1.S2_at	ITC.31190.1	NM_000450.2	Homo sapiens selectin E (SELE); mRNA	6401	SELE	9606	880	0	359	0
Ssc.22075.3.A1_at	ITC.44074.3	NM_000655.3	Homo sapiens selectin L (SELL); mRNA	6402	SELL	9606	274	0	940	0
Ssc.22075.1.S1_at	ITC.44074.3	NM_000655.3	Homo sapiens selectin L (SELL); mRNA	6402	SELL	9606	454	0	940	0
Ssc.12776.1.A1_at	ITC.44074.3	NM_000655.3	Homo sapiens selectin L (SELL); mRNA	6402	SELL	9606	462	0	940	0
Ssc.22075.2.A1_at	ITC.44074.64	NM_000655.3	Homo sapiens selectin L (SELL); mRNA	6402	SELL	9606	123	2e-27	349	0
Ssc.2739.1.S1_at	gnl|ti|1374658420	NM_018445.4	Homo sapiens selenoprotein S (SELS); transcript variant 2; mRNA	55829	SELS	9606	955	0	258	0
Ssc.27381.1.A1_at	ITC.33783.1	NM_006080.2	Homo sapiens sema domain; immunoglobulin domain (Ig); short basic domain; secreted; (semaphorin) 3A (SEMA3A); mRNA	10371	SEMA3A	9606	965	0	107	7e-21
Ssc.18965.1.S1_at	ITC.15067.30	NM_001127707.1	Homo sapiens serpin peptidase inhibitor; clade A (alpha-1 antiproteinase; antitrypsin); member 1 (SERPINA1); transcript variant 11; mRNA	5265	SERPINA1	9606	646	0	109	1e-21
Ssc.7090.1.A1_at	ITC.15067.58	NM_001127707.1	Homo sapiens serpin peptidase inhibitor; clade A (alpha-1 antiproteinase; antitrypsin); member 1 (SERPINA1); transcript variant 11; mRNA	5265	SERPINA1	9606	833	0	339	0
Ssc.20156.1.S1_at	ITC.15045.408	NM_000624.4	Homo sapiens serpin peptidase inhibitor; clade A (alpha-1 antiproteinase; antitrypsin); member 5 (SERPINA5); mRNA	5104	SERPINA5	9606	882	0	573	0
Ssc.18037.1.S1_at	ITC.15045.408	NM_000624.4	Homo sapiens serpin peptidase inhibitor; clade A (alpha-1 antiproteinase; antitrypsin); member 5 (SERPINA5); mRNA	5104	SERPINA5	9606	698	0	573	0
Ssc.3831.1.S1_at	ITC.44076.64	NM_001756.3	Homo sapiens serpin peptidase inhibitor; clade A (alpha-1 antiproteinase; antitrypsin); member 6 (SERPINA6); mRNA	866	SERPINA6	9606	813	0	276	0
Ssc.15955.1.S1_at	ITC.59405.208	NM_000488.2	Homo sapiens serpin peptidase inhibitor; clade C (antithrombin); member 1 (SERPINC1); mRNA	462	SERPINC1	9606	1029	0	1723	0
Ssc.17835.2.S1_at	ITC.15936.1	NM_000185.3	Homo sapiens serpin peptidase inhibitor; clade D (heparin cofactor); member 1 (SERPIND1); mRNA	3053	SERPIND1	9606	920	0	442	0
Ssc.17835.1.A1_at	ITC.15936.1	NM_000185.3	Homo sapiens serpin peptidase inhibitor; clade D (heparin cofactor); member 1 (SERPIND1); mRNA	3053	SERPIND1	9606	963	0	442	0
Ssc.9781.1.S1_at	gnl|ti|1382503822	NM_000602.2	Homo sapiens serpin peptidase inhibitor; clade E (nexin; plasminogen activator inhibitor type 1); member 1 (SERPINE1); mRNA	5054	SERPINE1	9606	351	0	200	0
Ssc.10930.1.A1_at	ITC.7.242	NM_000934.3	Homo sapiens serpin peptidase inhibitor; clade F (alpha-2 antiplasmin; pigment epithelium derived factor); member 2 (SERPINF2); mRNA	5345	SERPINF2	9606	339	0	1289	0
Ssc.1026.3.S1_at	ITC.7.123	NM_000934.3	Homo sapiens serpin peptidase inhibitor; clade F (alpha-2 antiplasmin; pigment epithelium derived factor); member 2 (SERPINF2); mRNA	5345	SERPINF2	9606	793	0	593	0
Ssc.957.1.S1_at	ITC.30101.38	NM_001032295.1	Homo sapiens serpin peptidase inhibitor; clade G (C1 inhibitor); member 1 (SERPING1); transcript variant 2; mRNA	710	SERPING1	9606	965	0	438	0
Ssc.319.1.S1_at	ITC.32625.1	NM_003019.4	Homo sapiens surfactant protein D (SFTPD); mRNA	6441	SFTPD	9606	1118	0	747	0
Ssc.23500.1.S1_s_at	ITC.32625.1	NM_003019.4	Homo sapiens surfactant protein D (SFTPD); mRNA	6441	SFTPD	9606	446	0	747	0
Ssc.23500.1.A1_at	ITC.32625.1	NM_003019.4	Homo sapiens surfactant protein D (SFTPD); mRNA	6441	SFTPD	9606	492	0	747	0
Ssc.9352.1.S1_at	ITC.45834.1	NM_020979.2	Homo sapiens SH2B adaptor protein 2 (SH2B2); mRNA	10603	SH2B2	9606	652	0	805	0
Ssc.30726.1.S1_at	ITC.20180.1	NM_005475.1	Homo sapiens SH2B adaptor protein 3 (SH2B3); mRNA >gi|3845720|gb|AF055581.1|AF055581 Homo sapiens adaptor protein Lnk mRNA; complete cds	10019	SH2B3	9606	995	0	131	5e-28
Ssc.9832.1.A1_at	ITC.16059.2	NM_005475.1	Homo sapiens SH2B adaptor protein 3 (SH2B3); mRNA >gi|3845720|gb|AF055581.1|AF055581 Homo sapiens adaptor protein Lnk mRNA; complete cds	10019	SH2B3	9606	468	0	426	0
Ssc.18010.1.A1_at	ITC.17035.1	NM_002351.3	Homo sapiens SH2 domain protein 1A (SH2D1A); transcript variant 1; mRNA	4068	SH2D1A	9606	355	0	886	0
Ssc.18849.1.A1_at	gnl|ti|1380917298	NM_001114937.1	Homo sapiens SH2 domain protein 1A (SH2D1A); transcript variant 2; mRNA	4068	SH2D1A	9606	389	0	101	7e-19
Ssc.26074.1.S1_at	ITC.30081.728	NM_003023.4	Homo sapiens SH3-domain binding protein 2 (SH3BP2); transcript variant 1; mRNA	6452	SH3BP2	9606	438	0	1152	0
Ssc.5093.1.A1_at	ITC.44079.2	NM_001130041.1	Homo sapiens SHC (Src homology 2 domain containing) transforming protein 1 (SHC1); transcript variant 4; mRNA	6464	SHC1	9606	561	0	426	0
Ssc.5093.2.S1_at	ITC.44079.2	NM_001130041.1	Homo sapiens SHC (Src homology 2 domain containing) transforming protein 1 (SHC1); transcript variant 4; mRNA	6464	SHC1	9606	914	0	426	0
Ssc.21141.1.S1_at	ITC.59388.135	NM_001135054.1	Homo sapiens single immunoglobulin and toll-interleukin 1 receptor (TIR) domain (SIGIRR); transcript variant 1; mRNA	59307	SIGIRR	9606	787	0	1181	0
Ssc.21141.2.S1_at	ITC.59388.135	NM_001135054.1	Homo sapiens single immunoglobulin and toll-interleukin 1 receptor (TIR) domain (SIGIRR); transcript variant 1; mRNA	59307	SIGIRR	9606	854	0	1181	0
Ssc.19543.1.S1_at	ITC.1.68	NM_014441.1	Homo sapiens sialic acid binding Ig-like lectin 9 (SIGLEC9); mRNA	27180	SIGLEC9	9606	829	0	125	9e-26
Ssc.3503.1.A1_at	ITC.59388.1807	NM_080792.2	Homo sapiens signal-regulatory protein alpha (SIRPA); transcript variant 3; mRNA	140885	SIRPA	9606	507	0	276	0
Ssc.3503.2.S1_at	ITC.59388.1807	NM_080792.2	Homo sapiens signal-regulatory protein alpha (SIRPA); transcript variant 3; mRNA	140885	SIRPA	9606	581	0	276	0
Ssc.16431.1.S1_at	gnl|ti|1374660571	NM_170679.2	Homo sapiens S-phase kinase-associated protein 1 (SKP1); transcript variant 2; mRNA	6500	SKP1	9606	989	0	644	0
Ssc.28904.1.S1_at	gnl|ti|1374930591	NM_170679.2	Homo sapiens S-phase kinase-associated protein 1 (SKP1); transcript variant 2; mRNA	6500	SKP1	9606	803	1.4e-45	170	6e-40
Ssc.23085.1.S1_at	ITC.44981.1	NM_005983.2	Homo sapiens S-phase kinase-associated protein 2 (p45) (SKP2); transcript variant 1; mRNA	6502	SKP2	9606	601	0	1037	0
Ssc.22189.1.A1_at	ITC.44981.2	NM_005983.2	Homo sapiens S-phase kinase-associated protein 2 (p45) (SKP2); transcript variant 1; mRNA	6502	SKP2	9606	313	0	1400	0
Ssc.23085.2.S1_at	ITC.44981.1	NM_005983.2	Homo sapiens S-phase kinase-associated protein 2 (p45) (SKP2); transcript variant 1; mRNA	6502	SKP2	9606	521	0	1037	0
Ssc.7740.1.A1_at	ITC.59386.1175	NM_003037.2	Homo sapiens signaling lymphocytic activation molecule family member 1 (SLAMF1); mRNA	6504	SLAMF1	9606	101	1e-20	307	0
Ssc.300.1.S1_at	ITC.59372.462	NM_000578.3	Homo sapiens solute carrier family 11 (proton-coupled divalent metal ion transporters); member 1 (SLC11A1); mRNA	6556	SLC11A1	9606	924	0	1709	0
Ssc.20473.2.S1_at	ITC.15846.1	NM_003051.3	Homo sapiens solute carrier family 16; member 1 (monocarboxylic acid transporter 1) (SLC16A1); mRNA	6566	SLC16A1	9606	381	0	908	0
Ssc.21702.1.S1_at	ITC.59373.223	NM_003051.3	Homo sapiens solute carrier family 16; member 1 (monocarboxylic acid transporter 1) (SLC16A1); mRNA	6566	SLC16A1	9606	448	0	218	0
Ssc.16638.1.S1_at	ITC.59388.764	NM_001636.2	Homo sapiens solute carrier family 25 (mitochondrial carrier; adenine nucleotide translocator); member 6 (SLC25A6); nuclear gene encoding mitochondrial protein; mRNA	293	SLC25A6	9606	934	0	1241	0
Ssc.30963.1.A1_at	ITC.38453.1	NM_001045.3	Homo sapiens solute carrier family 6 (neurotransmitter transporter; serotonin); member 4 (SLC6A4); mRNA	6532	SLC6A4	9606	620	0	125	2e-26
Ssc.18348.1.S1_at	ITC.31351.1	NM_001011552.3	Homo sapiens solute carrier family 9 (sodium/hydrogen exchanger); member 4 (SLC9A4); mRNA	389015	SLC9A4	9606	656	0	454	0
Ssc.11757.1.S1_at	ITC.30084.244	NM_005900.2	Homo sapiens SMAD family member 1 (SMAD1); transcript variant 1; mRNA	4086	SMAD1	9606	938	0	2107	0
Ssc.15913.1.S1_at	ITC.30513.1	NM_005902.3	Homo sapiens SMAD family member 3 (SMAD3); mRNA	4088	SMAD3	9606	1096	0	2038	0
Ssc.24205.1.S1_at	ITC.59373.641	NM_005902.3	Homo sapiens SMAD family member 3 (SMAD3); mRNA	4088	SMAD3	9606	660	0	147	9e-33
Ssc.24205.2.S1_at	ITC.59373.1072	NM_005902.3	Homo sapiens SMAD family member 3 (SMAD3); mRNA	4088	SMAD3	9606	940	0	92	6e-16
Ssc.24152.1.A1_at	ITC.30707.1	NM_005585.3	Homo sapiens SMAD family member 6 (SMAD6); mRNA	4091	SMAD6	9606	519	0	1265	0
Ssc.28886.1.S1_at	ITC.1.1687	NM_181349.1	Homo sapiens SMAD specific E3 ubiquitin protein ligase 1 (SMURF1); transcript variant 2; mRNA	57154	SMURF1	9606	365	0	321	0
Ssc.19075.1.A1_at	ITC.15062.172	NM_022739.3	Homo sapiens SMAD specific E3 ubiquitin protein ligase 2 (SMURF2); mRNA	64750	SMURF2	9606	527	0	474	0
Ssc.15635.1.S1_a_at	ITC.15062.116	NM_022739.3	Homo sapiens SMAD specific E3 ubiquitin protein ligase 2 (SMURF2); mRNA	64750	SMURF2	9606	611	0	472	0
Ssc.9016.1.A1_at	ITC.1306.1	NM_003745.1	Homo sapiens suppressor of cytokine signaling 1 (SOCS1); mRNA >gi|2627028|dbj|AB000734.1| Homo sapiens mRNA for TIP3; complete cds	8651	SOCS1	9606	305	0	860	0
Ssc.26216.2.A1_at	ITC.1306.1	NM_003745.1	Homo sapiens suppressor of cytokine signaling 1 (SOCS1); mRNA >gi|2627028|dbj|AB000734.1| Homo sapiens mRNA for TIP3; complete cds	8651	SOCS1	9606	525	0	860	0
Ssc.26216.1.S1_at	ITC.1306.1	NM_003745.1	Homo sapiens suppressor of cytokine signaling 1 (SOCS1); mRNA >gi|2627028|dbj|AB000734.1| Homo sapiens mRNA for TIP3; complete cds	8651	SOCS1	9606	599	0	860	0
Ssc.2827.1.S1_at	ITC.30305.2	NM_003955.3	Homo sapiens suppressor of cytokine signaling 3 (SOCS3); mRNA	9021	SOCS3	9606	743	0	311	0
SscAffx.38.1.S1_at	ITC.30305.1	NM_003955.3	Homo sapiens suppressor of cytokine signaling 3 (SOCS3); mRNA	9021	SOCS3	9606	426	0	654	0
Ssc.3706.1.S1_at	ITC.30104.2	NM_001024465.1	Homo sapiens superoxide dismutase 2; mitochondrial (SOD2); nuclear gene encoding mitochondrial protein; transcript variant 2; mRNA	6648	SOD2	9606	1080	0	660	0
Ssc.3706.1.S2_at	ITC.30104.2	NM_001024465.1	Homo sapiens superoxide dismutase 2; mitochondrial (SOD2); nuclear gene encoding mitochondrial protein; transcript variant 2; mRNA	6648	SOD2	9606	759	0	660	0
Ssc.18956.1.A1_at	ITC.15044.593	NM_005633.3	Homo sapiens son of sevenless homolog 1 (Drosophila) (SOS1); mRNA	6654	SOS1	9606	232	0	283	0
Ssc.25188.1.A1_at	ITC.30080.224	NM_005633.3	Homo sapiens son of sevenless homolog 1 (Drosophila) (SOS1); mRNA	6654	SOS1	9606	850	0	1322	0
Ssc.18317.1.A1_at	ITC.30081.685	NM_006939.2	Homo sapiens son of sevenless homolog 2 (Drosophila) (SOS2); mRNA	6655	SOS2	9606	428	0	737	0
Ssc.18559.1.A1_at	ITC.3658.1	NM_138473.2	Homo sapiens Sp1 transcription factor (SP1); mRNA	6667	SP1	9606	579	0	1076	0
Ssc.18559.1.S1_at	ITC.3658.1	NM_138473.2	Homo sapiens Sp1 transcription factor (SP1); mRNA	6667	SP1	9606	579	0	1076	0
Ssc.16003.1.S1_at	ITC.3658.1	NM_138473.2	Homo sapiens Sp1 transcription factor (SP1); mRNA	6667	SP1	9606	329	0	1076	0
Ssc.968.1.A1_at	ITC.16407.1	NM_138473.2	Homo sapiens Sp1 transcription factor (SP1); mRNA	6667	SP1	9606	932	0	650	0
Ssc.16003.1.A1_at	ITC.3658.1	NM_138473.2	Homo sapiens Sp1 transcription factor (SP1); mRNA	6667	SP1	9606	355	0	1076	0
Ssc.11163.1.S1_at	ITC.45522.3	NM_001080391.1	Homo sapiens SP100 nuclear antigen (SP100); transcript variant 1; mRNA	6672	SP100	9606	579	2e-07	101	8e-19
Ssc.7207.1.S1_at	ITC.13.50	NM_003113.3	Homo sapiens SP100 nuclear antigen (SP100); transcript variant 2; mRNA	6672	SP100	9606	444	0	329	0
Ssc.7207.2.A1_at	ITC.13.72	NM_003113.3	Homo sapiens SP100 nuclear antigen (SP100); transcript variant 2; mRNA	6672	SP100	9606	400	0	98	2e-17
Ssc.7207.3.A1_at	ITC.13.72	NM_003113.3	Homo sapiens SP100 nuclear antigen (SP100); transcript variant 2; mRNA	6672	SP100	9606	458	0	98	2e-17
Ssc.26655.1.S1_at	ITC.24058.1	NM_003110.5	Homo sapiens Sp2 transcription factor (SP2); mRNA	6668	SP2	9606	458	0	450	0
Ssc.26248.1.A1_at	ITC.41401.1	NM_017425.2	Homo sapiens sperm autoantigenic protein 17 (SPA17); mRNA >gi|13377870|gb|AF334735.1| Homo sapiens sperm protein 17 mRNA; complete cds	53340	SPA17	9606	975	0	151	5e-34
Ssc.1458.4.A1_at	ITC.17.70	NM_003118.2	Homo sapiens secreted protein; acidic; cysteine-rich (osteonectin) (SPARC); mRNA >gi|47938228|gb|BC072457.1| Homo sapiens secreted protein; acidic; cysteine-rich (osteonectin); mRNA (cDNA clone MGC:88065 IMAGE:6186685); complete cds	6678	SPARC	9606	878	0	1350	0
Ssc.1458.3.A1_a_at	ITC.17.195	NM_003118.2	Homo sapiens secreted protein; acidic; cysteine-rich (osteonectin) (SPARC); mRNA >gi|47938228|gb|BC072457.1| Homo sapiens secreted protein; acidic; cysteine-rich (osteonectin); mRNA (cDNA clone MGC:88065 IMAGE:6186685); complete cds	6678	SPARC	9606	270	0	260	0
Ssc.14923.1.S1_at	ITC.16474.1	NM_182965.1	Homo sapiens sphingosine kinase 1 (SPHK1); transcript variant 2; mRNA >gi|22539642|gb|BC030553.1| Homo sapiens sphingosine kinase 1; mRNA (cDNA clone MGC:40267 IMAGE:5213270); complete cds	8877	SPHK1	9606	753	0	751	0
Ssc.1110.2.A1_at	ITC.30081.747	NM_020126.3	Homo sapiens sphingosine kinase 2 (SPHK2); mRNA >gi|13544054|gb|BC006161.1| Homo sapiens sphingosine kinase 2; mRNA (cDNA clone MGC:13202 IMAGE:3677636); complete cds	56848	SPHK2	9606	242	0	1396	0
Ssc.6658.1.S1_at	ITC.30081.962	NM_020126.3	Homo sapiens sphingosine kinase 2 (SPHK2); mRNA >gi|13544054|gb|BC006161.1| Homo sapiens sphingosine kinase 2; mRNA (cDNA clone MGC:13202 IMAGE:3677636); complete cds	56848	SPHK2	9606	414	0	496	0
Ssc.1110.1.A1_at	ITC.30081.747	NM_020126.3	Homo sapiens sphingosine kinase 2 (SPHK2); mRNA >gi|13544054|gb|BC006161.1| Homo sapiens sphingosine kinase 2; mRNA (cDNA clone MGC:13202 IMAGE:3677636); complete cds	56848	SPHK2	9606	718	0	1396	0
Ssc.6658.2.S1_at	ITC.30081.747	NM_020126.3	Homo sapiens sphingosine kinase 2 (SPHK2); mRNA >gi|13544054|gb|BC006161.1| Homo sapiens sphingosine kinase 2; mRNA (cDNA clone MGC:13202 IMAGE:3677636); complete cds	56848	SPHK2	9606	484	0	1396	0
Ssc.19453.1.S1_at	ITC.45398.1	NM_003121.2	Homo sapiens Spi-B transcription factor (Spi-1/PU.1 related) (SPIB); mRNA >gi|39644568|gb|BC007921.2| Homo sapiens Spi-B transcription factor (Spi-1/PU.1 related); mRNA (cDNA clone MGC:14093 IMAGE:4309499); complete cds	6689	SPIB	9606	377	0	76	6e-11
Ssc.19808.1.S1_at	ITC.45658.1	NM_001127699.1	Homo sapiens serine peptidase inhibitor; Kazal type 5 (SPINK5); transcript variant 3; mRNA	11005	SPINK5	9606	504	0	238	0
Ssc.101.1.S1_at	gnl|ti|1380919456	NM_001040060.1	Homo sapiens secreted phosphoprotein 1 (SPP1); transcript variant 3; mRNA	6696	SPP1	9606	615	0	137	8e-30
Ssc.3272.1.A1_at	ITC.33495.1	NM_080862.1	Homo sapiens splA/ryanodine receptor domain and SOCS box containing 4 (SPSB4); mRNA >gi|18034077|gb|AF403029.1|AF403029 Homo sapiens SPRY domain-containing SOCS box protein SSB-4 mRNA; complete cds	92369	SPSB4	9606	458	0	94	1e-16
Ssc.20841.1.S1_at	ITC.4.307	NM_198291.1	Homo sapiens v-src sarcoma (Schmidt-Ruppin A-2) viral oncogene homolog (avian) (SRC); transcript variant 2; mRNA	6714	SRC	9606	630	0	513	0
Ssc.7907.1.A1_at	ITC.30091.97	NM_003032.2	Homo sapiens ST6 beta-galactosamide alpha-2;6-sialyltranferase 1 (ST6GAL1); transcript variant 2; mRNA	6480	ST6GAL1	9606	864	0	799	0
Ssc.7907.2.S1_at	ITC.30091.97	NM_003032.2	Homo sapiens ST6 beta-galactosamide alpha-2;6-sialyltranferase 1 (ST6GAL1); transcript variant 2; mRNA	6480	ST6GAL1	9606	585	0	799	0
Ssc.6025.1.S1_at	ITC.59387.112	NM_007315.3	Homo sapiens signal transducer and activator of transcription 1; 91kDa (STAT1); transcript variant alpha; mRNA	6772	STAT1	9606	844	0	2964	0
Ssc.14520.1.S1_at	ITC.59388.666	NM_005419.2	Homo sapiens signal transducer and activator of transcription 2; 113kDa (STAT2); mRNA	6773	STAT2	9606	1132	0	2539	0
Ssc.3409.1.A1_at	ITC.59392.848	NM_139276.2	Homo sapiens signal transducer and activator of transcription 3 (acute-phase response factor) (STAT3); transcript variant 1; mRNA	6774	STAT3	9606	934	0	351	0
Ssc.11568.1.A1_at	ITC.2371.1	NM_003150.3	Homo sapiens signal transducer and activator of transcription 3 (acute-phase response factor) (STAT3); transcript variant 2; mRNA	6774	STAT3	9606	535	0	222	0
Ssc.16351.1.S1_at	ITC.1.949	NM_003152.2	Homo sapiens signal transducer and activator of transcription 5A (STAT5A); mRNA	6776	STAT5A	9606	1063	0	3067	0
Ssc.9632.1.A1_at	ITC.1.144	NM_003152.2	Homo sapiens signal transducer and activator of transcription 5A (STAT5A); mRNA	6776	STAT5A	9606	389	0	628	0
Ssc.16351.1.S2_at	ITC.1.949	NM_003152.2	Homo sapiens signal transducer and activator of transcription 5A (STAT5A); mRNA	6776	STAT5A	9606	620	0	3067	0
Ssc.16047.1.S1_at	ITC.1.480	NM_012448.3	Homo sapiens signal transducer and activator of transcription 5B (STAT5B); mRNA	6777	STAT5B	9606	1059	0	3604	0
Ssc.16047.2.S1_at	ITC.1.480	NM_012448.3	Homo sapiens signal transducer and activator of transcription 5B (STAT5B); mRNA	6777	STAT5B	9606	1033	0	3604	0
Ssc.19568.1.S1_at	ITC.59408.703	NM_003153.3	Homo sapiens signal transducer and activator of transcription 6; interleukin-4 induced (STAT6); mRNA	6778	STAT6	9606	1043	0	1356	0
Ssc.11383.1.A1_at	ITC.15066.163	NM_003153.3	Homo sapiens signal transducer and activator of transcription 6; interleukin-4 induced (STAT6); mRNA	6778	STAT6	9606	379	0	125	5e-26
Ssc.23482.1.S1_at	ITC.30079.874	NM_003156.2	Homo sapiens stromal interaction molecule 1 (STIM1); mRNA	6786	STIM1	9606	944	0	391	0
Ssc.6598.1.S1_at	ITC.15044.2105	NM_005861.2	Homo sapiens STIP1 homology and U-box containing protein 1 (STUB1); mRNA	10273	STUB1	9606	783	0	1247	0
Ssc.4132.1.A1_at	ITC.59408.2573	NM_006713.2	Homo sapiens SUB1 homolog (S. cerevisiae) (SUB1); mRNA >gi|16307066|gb|BC009610.1| Homo sapiens SUB1 homolog (S. cerevisiae); mRNA (cDNA clone MGC:14781 IMAGE:4297490); complete cds	10923	SUB1	9606	551	0	587	0
Ssc.1222.1.S1_at	ITC.35473.1	NM_006713.2	Homo sapiens SUB1 homolog (S. cerevisiae) (SUB1); mRNA >gi|16307066|gb|BC009610.1| Homo sapiens SUB1 homolog (S. cerevisiae); mRNA (cDNA clone MGC:14781 IMAGE:4297490); complete cds	10923	SUB1	9606	985	0	394	0
Ssc.2594.1.S1_at	ITC.59392.1058	NM_001130912.1	Homo sapiens SGT1; suppressor of G2 allele of SKP1 (S. cerevisiae) (SUGT1); transcript variant 1; mRNA	10910	SUGT1	9606	981	0	696	0
Ssc.8741.1.A1_at	gnl|ti|1382670563	NM_001005782.1	Homo sapiens SMT3 suppressor of mif two 3 homolog 1 (S. cerevisiae) (SUMO1); transcript variant 3; mRNA	7341	SUMO1	9606	147	1e-34	617	0
Ssc.7359.1.A1_at	gnl|ti|1382670563	NM_001005782.1	Homo sapiens SMT3 suppressor of mif two 3 homolog 1 (S. cerevisiae) (SUMO1); transcript variant 3; mRNA	7341	SUMO1	9606	565	0	617	0
Ssc.11742.2.S1_at	ITC.30088.16	NR_024156.1	Homo sapiens spleen tyrosine kinase (SYK); transcript variant 4; transcribed RNA	6850	SYK	9606	1066	0	1005	0
Ssc.17634.1.S1_at	ITC.1.452	NM_006950.3	Homo sapiens synapsin I (SYN1); transcript variant Ia; mRNA	6853	SYN1	9606	926	0	492	0
Ssc.18075.1.A1_at	gnl|ti|470926830	NM_013996.2	Homo sapiens tachykinin; precursor 1 (TAC1); transcript variant alpha; mRNA	6863	TAC1	9606	208	0	161	5e-37
Ssc.18075.2.S1_at	ITC.59371.1771	NM_013997.2	Homo sapiens tachykinin; precursor 1 (TAC1); transcript variant gamma; mRNA	6863	TAC1	9606	460	0	628	0
Ssc.2582.1.S1_at	ITC.59388.103	NM_004180.2	Homo sapiens TRAF family member-associated NFKB activator (TANK); transcript variant 1; mRNA	10010	TANK	9606	999	0	634	0
Ssc.2582.2.A1_at	ITC.59388.103	NM_004180.2	Homo sapiens TRAF family member-associated NFKB activator (TANK); transcript variant 1; mRNA	10010	TANK	9606	478	0	634	0
Ssc.19057.1.A1_at	ITC.33291.1	NM_133484.1	Homo sapiens TRAF family member-associated NFKB activator (TANK); transcript variant 2; mRNA	10010	TANK	9606	200	0	206	0
Ssc.23546.1.S1_at	ITC.30080.54	NM_000593.5	Homo sapiens transporter 1; ATP-binding cassette; sub-family B (MDR/TAP) (TAP1); mRNA >gi|33878458|gb|BC014081.2| Homo sapiens transporter 1; ATP-binding cassette; sub-family B (MDR/TAP); mRNA (cDNA clone MGC:20334 IMAGE:4304716); complete cds	6890	TAP1	9606	890	0	256	0
Ssc.23546.2.A1_at	ITC.30080.60	NM_000593.5	Homo sapiens transporter 1; ATP-binding cassette; sub-family B (MDR/TAP) (TAP1); mRNA >gi|33878458|gb|BC014081.2| Homo sapiens transporter 1; ATP-binding cassette; sub-family B (MDR/TAP); mRNA (cDNA clone MGC:20334 IMAGE:4304716); complete cds	6890	TAP1	9606	478	0	1360	0
Ssc.27863.1.S1_at	ITC.30080.60	NM_000593.5	Homo sapiens transporter 1; ATP-binding cassette; sub-family B (MDR/TAP) (TAP1); mRNA >gi|33878458|gb|BC014081.2| Homo sapiens transporter 1; ATP-binding cassette; sub-family B (MDR/TAP); mRNA (cDNA clone MGC:20334 IMAGE:4304716); complete cds	6890	TAP1	9606	496	0	1360	0
Ssc.11317.1.A1_at	ITC.30080.126	NM_000544.3	Homo sapiens transporter 2; ATP-binding cassette; sub-family B (MDR/TAP) (TAP2); transcript variant 1; mRNA	6891	TAP2	9606	305	0	1455	0
Ssc.3828.1.S1_at	ITC.59388.2752	NM_003190.3	Homo sapiens TAP binding protein (tapasin) (TAPBP); transcript variant 1; mRNA	6892	TAPBP	9606	932	0	98	2e-17
Ssc.11903.1.A1_at	ITC.15048.13	NM_006024.5	Homo sapiens Tax1 (human T-cell leukemia virus type I) binding protein 1 (TAX1BP1); transcript variant 1; mRNA	8887	TAX1BP1	9606	470	0	1590	0
Ssc.28309.1.A1_at	ITC.15048.13	NM_006024.5	Homo sapiens Tax1 (human T-cell leukemia virus type I) binding protein 1 (TAX1BP1); transcript variant 1; mRNA	8887	TAX1BP1	9606	957	0	1590	0
Ssc.6722.1.A1_at	gnl|ti|1380728158	NM_006024.5	Homo sapiens Tax1 (human T-cell leukemia virus type I) binding protein 1 (TAX1BP1); transcript variant 1; mRNA	8887	TAX1BP1	9606	757	0	90	2e-15
Ssc.6641.1.S1_at	ITC.30080.1644	NM_013254.2	Homo sapiens TANK-binding kinase 1 (TBK1); mRNA	29110	TBK1	9606	827	0	500	0
Ssc.15401.1.S1_at	ITC.217.1	NM_080647.1	Homo sapiens T-box 1 (TBX1); transcript variant C; mRNA >gi|14289454|gb|AF373867.1|AF373867 Homo sapiens T-box 1 transcription factor C (TBX1C) mRNA; complete cds	6899	TBX1	9606	553	0	817	0
Ssc.3883.2.S1_a_at	gnl|ti|1380719649	NM_005648.2	Homo sapiens transcription elongation factor B (SIII); polypeptide 1 (15kDa; elongin C) (TCEB1); mRNA	6921	TCEB1	9606	944	0	791	0
Ssc.21661.1.S1_at	ITC.2.579	NM_207040.1	Homo sapiens transcription factor 12 (TCF12); transcript variant 5; mRNA	6938	TCF12	9606	1025	0	3689	0
Ssc.21661.3.A1_at	ITC.2.117	NM_003205.3	Homo sapiens transcription factor 12 (TCF12); transcript variant 3; mRNA	6938	TCF12	9606	341	0	2058	0
Ssc.5988.1.A1_at	ITC.2.1146	NM_003205.3	Homo sapiens transcription factor 12 (TCF12); transcript variant 3; mRNA	6938	TCF12	9606	383	0	1457	0
Ssc.21661.2.S1_a_at	ITC.2.117	NM_003205.3	Homo sapiens transcription factor 12 (TCF12); transcript variant 3; mRNA	6938	TCF12	9606	948	0	2058	0
Ssc.1745.1.A1_at	ITC.30082.611	NM_003199.2	Homo sapiens transcription factor 4 (TCF4); transcript variant 2; mRNA	6925	TCF4	9606	496	0	484	0
Ssc.29570.1.A1_at	ITC.44969.2	NM_003199.2	Homo sapiens transcription factor 4 (TCF4); transcript variant 2; mRNA	6925	TCF4	9606	88	2e-16	1197	0
Ssc.28646.1.A1_at	ITC.59371.1340	NM_003199.2	Homo sapiens transcription factor 4 (TCF4); transcript variant 2; mRNA	6925	TCF4	9606	533	0	513	0
Ssc.17824.1.A1_at	ITC.30079.1247	NM_003199.2	Homo sapiens transcription factor 4 (TCF4); transcript variant 2; mRNA	6925	TCF4	9606	285	0	442	0
Ssc.17824.2.A1_at	ITC.30079.1247	NM_003199.2	Homo sapiens transcription factor 4 (TCF4); transcript variant 2; mRNA	6925	TCF4	9606	337	0	442	0
Ssc.18272.2.S1_at	ITC.12.258	NM_006019.2	Homo sapiens T-cell; immune regulator 1; ATPase; H+ transporting; lysosomal V0 subunit A3 (TCIRG1); transcript variant 1; mRNA	10312	TCIRG1	9606	902	0	1047	0
Ssc.18272.1.A1_at	ITC.12.258	NM_006019.2	Homo sapiens T-cell; immune regulator 1; ATPase; H+ transporting; lysosomal V0 subunit A3 (TCIRG1); transcript variant 1; mRNA	10312	TCIRG1	9606	424	0	1047	0
Ssc.4466.1.S1_at	ITC.59384.30	NM_003215.2	Homo sapiens tec protein tyrosine kinase (TEC); mRNA	7006	TEC	9606	920	0	509	0
Ssc.4131.1.S1_at	ITC.16142.1	NM_006521.3	Homo sapiens transcription factor binding to IGHM enhancer 3 (TFE3); mRNA >gi|19684175|gb|BC026027.1| Homo sapiens transcription factor binding to IGHM enhancer 3; mRNA (cDNA clone MGC:39177 IMAGE:4576858); complete cds	7030	TFE3	9606	862	0	353	0
Ssc.26103.1.S1_at	ITC.30081.553	NM_007162.1	Homo sapiens transcription factor EB (TFEB); mRNA >gi|21619088|gb|BC032448.1| Homo sapiens transcription factor EB; mRNA (cDNA clone MGC:40490 IMAGE:5180066); complete cds	7942	TFEB	9606	827	0	238	0
Ssc.650.1.S1_at	ITC.44062.89	NM_005423.4	Homo sapiens trefoil factor 2 (TFF2); mRNA	7032	TFF2	9606	852	0	157	9e-36
Ssc.7212.1.A1_at	ITC.2456.1	NM_006287.4	Homo sapiens tissue factor pathway inhibitor (lipoprotein-associated coagulation inhibitor) (TFPI); transcript variant 1; mRNA	7035	TFPI	9606	896	0	92	6e-16
Ssc.26950.1.S1_at	ITC.44700.1	NM_001032281.2	Homo sapiens tissue factor pathway inhibitor (lipoprotein-associated coagulation inhibitor) (TFPI); transcript variant 2; mRNA	7035	TFPI	9606	1057	0	430	0
Ssc.38.1.S1_at	ITC.2.593	NM_001128148.1	Homo sapiens transferrin receptor (p90; CD71) (TFRC); mRNA	7037	TFRC	9606	819	0	1715	0
Ssc.3753.1.S1_at	ITC.2.955	NM_001128148.1	Homo sapiens transferrin receptor (p90; CD71) (TFRC); mRNA	7037	TFRC	9606	950	0	573	0
Ssc.14059.1.A1_at	ITC.30081.669	NM_003235.4	Homo sapiens thyroglobulin (TG); mRNA	7038	TG	9606	351	0	1021	0
Ssc.76.1.S1_a_at	ITC.59405.1470	NM_000660.3	Homo sapiens transforming growth factor; beta 1 (TGFB1); mRNA	7040	TGFB1	9606	880	0	1362	0
Ssc.92.1.A1_at	ITC.15046.57	NM_003238.2	Homo sapiens transforming growth factor; beta 2 (TGFB2); transcript variant 2; mRNA	7042	TGFB2	9606	1053	0	1814	0
Ssc.10287.1.A1_at	ITC.15046.57	NM_003238.2	Homo sapiens transforming growth factor; beta 2 (TGFB2); transcript variant 2; mRNA	7042	TGFB2	9606	432	0	1814	0
Ssc.92.1.S1_at	ITC.15046.57	NM_003238.2	Homo sapiens transforming growth factor; beta 2 (TGFB2); transcript variant 2; mRNA	7042	TGFB2	9606	759	0	1814	0
Ssc.5330.1.A1_at	gnl|ti|1377956229	NM_003242.5	Homo sapiens transforming growth factor; beta receptor II (70/80kDa) (TGFBR2); transcript variant 2; mRNA	7048	TGFBR2	9606	973	0	289	0
Ssc.19140.1.A1_at	ITC.59388.671	NM_003242.5	Homo sapiens transforming growth factor; beta receptor II (70/80kDa) (TGFBR2); transcript variant 2; mRNA	7048	TGFBR2	9606	934	0	1130	0
Ssc.9030.1.A1_at	gnl|ti|1381005530	NM_003242.5	Homo sapiens transforming growth factor; beta receptor II (70/80kDa) (TGFBR2); transcript variant 2; mRNA	7048	TGFBR2	9606	242	0	180	6e-43
Ssc.4253.1.S1_at	ITC.30080.57	NM_003243.3	Homo sapiens transforming growth factor; beta receptor III (TGFBR3); mRNA	7049	TGFBR3	9606	868	0	1614	0
Ssc.1176.1.A1_at	ITC.59401.1575	NM_003243.3	Homo sapiens transforming growth factor; beta receptor III (TGFBR3); mRNA	7049	TGFBR3	9606	476	5e-41	84	1e-13
Ssc.20711.1.S1_at	gnl|ti|1381335774	NM_000361.2	Homo sapiens thrombomodulin (THBD); mRNA	7056	THBD	9606	823	0	163	2e-37
Ssc.924.2.A1_at	ITC.15050.55	NM_003246.2	Homo sapiens thrombospondin 1 (THBS1); mRNA	7057	THBS1	9606	458	0	5559	0
Ssc.924.3.A1_at	ITC.15050.55	NM_003246.2	Homo sapiens thrombospondin 1 (THBS1); mRNA	7057	THBS1	9606	488	0	5559	0
Ssc.924.1.A1_at	ITC.15050.55	NM_003246.2	Homo sapiens thrombospondin 1 (THBS1); mRNA	7057	THBS1	9606	983	0	5559	0
Ssc.26702.1.A1_at	ITC.15050.55	NM_003246.2	Homo sapiens thrombospondin 1 (THBS1); mRNA	7057	THBS1	9606	1078	0	5559	0
Ssc.30574.1.A1_at	ITC.15045.341	NM_022037.2	Homo sapiens TIA1 cytotoxic granule-associated RNA binding protein (TIA1); transcript variant 1; mRNA	7072	TIA1	9606	539	0	355	0
Ssc.13348.1.A1_at	ITC.15045.337	NM_022037.2	Homo sapiens TIA1 cytotoxic granule-associated RNA binding protein (TIA1); transcript variant 1; mRNA	7072	TIA1	9606	823	0	1546	0
Ssc.7215.1.A1_at	ITC.15045.341	NM_022037.2	Homo sapiens TIA1 cytotoxic granule-associated RNA binding protein (TIA1); transcript variant 1; mRNA	7072	TIA1	9606	1021	0	355	0
Ssc.28628.1.S1_at	ITC.59373.441	NM_003252.3	Homo sapiens TIA1 cytotoxic granule-associated RNA binding protein-like 1 (TIAL1); transcript variant 1; mRNA	7073	TIAL1	9606	874	0	549	0
Ssc.6242.1.A1_at	ITC.59373.885	NM_003252.3	Homo sapiens TIA1 cytotoxic granule-associated RNA binding protein-like 1 (TIAL1); transcript variant 1; mRNA	7073	TIAL1	9606	652	0	1209	0
Ssc.27360.1.A1_at	ITC.59388.535	NM_003253.2	Homo sapiens T-cell lymphoma invasion and metastasis 1 (TIAM1); mRNA	7074	TIAM1	9606	462	0	613	0
Ssc.13354.1.A1_at	ITC.2.1506	NM_003253.2	Homo sapiens T-cell lymphoma invasion and metastasis 1 (TIAM1); mRNA	7074	TIAM1	9606	674	0	805	0
Ssc.13284.1.A1_at	ITC.59408.263	NM_001010927.2	Homo sapiens T-cell lymphoma invasion and metastasis 2 (TIAM2); transcript variant 2; mRNA	26230	TIAM2	9606	908	0	858	0
Ssc.1974.1.A1_at	ITC.16585.4	NM_021649.4	Homo sapiens toll-like receptor adaptor molecule 2 (TICAM2); mRNA	353376	TICAM2	9606	505	0	206	0
Ssc.19891.1.S1_at	ITC.1156.1	NM_014464.2	Homo sapiens tubulointerstitial nephritis antigen (TINAG); mRNA >gi|47125397|gb|BC070278.1| Homo sapiens tubulointerstitial nephritis antigen; mRNA (cDNA clone MGC:88271 IMAGE:4607306); complete cds	27283	TINAG	9606	1065	0	1863	0
Ssc.13849.1.S1_at	ITC.59388.2474	NM_022164.2	Homo sapiens tubulointerstitial nephritis antigen-like 1 (TINAGL1); mRNA	64129	TINAGL1	9606	995	0	1772	0
Ssc.25957.1.A1_at	ITC.59384.14	NM_148910.2	Homo sapiens toll-interleukin 1 receptor (TIR) domain containing adaptor protein (TIRAP); transcript variant 2; mRNA	114609	TIRAP	9606	507	0	359	0
Ssc.19704.1.S1_at	ITC.45197.1	NM_003263.3	Homo sapiens toll-like receptor 1 (TLR1); mRNA	7096	TLR1	9606	424	0	912	0
Ssc.19704.1.A1_at	ITC.45197.1	NM_003263.3	Homo sapiens toll-like receptor 1 (TLR1); mRNA	7096	TLR1	9606	412	0	912	0
Ssc.17337.1.S1_at	ITC.16199.2	NM_003264.3	Homo sapiens toll-like receptor 2 (TLR2); mRNA	7097	TLR2	9606	1005	0	1211	0
Ssc.19703.1.S1_s_at	ITC.15046.441	NM_138554.3	Homo sapiens toll-like receptor 4 (TLR4); transcript variant 1; mRNA	7099	TLR4	9606	624	0	682	0
Ssc.28998.1.A1_at	ITC.15046.441	NM_138554.3	Homo sapiens toll-like receptor 4 (TLR4); transcript variant 1; mRNA	7099	TLR4	9606	718	0	682	0
Ssc.12781.1.A1_s_at	ITC.15046.441	NM_138554.3	Homo sapiens toll-like receptor 4 (TLR4); transcript variant 1; mRNA	7099	TLR4	9606	432	0	682	0
Ssc.12781.1.A2_at	ITC.15046.441	NM_138554.3	Homo sapiens toll-like receptor 4 (TLR4); transcript variant 1; mRNA	7099	TLR4	9606	486	0	682	0
Ssc.12781.1.A1_at	ITC.15046.441	NM_138554.3	Homo sapiens toll-like receptor 4 (TLR4); transcript variant 1; mRNA	7099	TLR4	9606	222	0	682	0
Ssc.22011.1.S1_at	ITC.45197.2	NM_006068.2	Homo sapiens toll-like receptor 6 (TLR6); mRNA	10333	TLR6	9606	902	0	1179	0
Ssc.17224.1.S1_at	ITC.2568.1	NM_138636.3	Homo sapiens toll-like receptor 8 (TLR8); mRNA	51311	TLR8	9606	1158	0	878	0
Ssc.16634.1.S1_at	ITC.16786.1	NM_017442.2	Homo sapiens toll-like receptor 9 (TLR9); transcript variant A; mRNA	54106	TLR9	9606	936	0	999	0
Ssc.21991.1.S1_at	ITC.1.938	NM_019026.3	Homo sapiens transmembrane and coiled-coil domains 1 (TMCO1); mRNA	54499	TMCO1	9606	928	0	636	0
Ssc.4165.1.S1_at	ITC.59388.2894	NM_006858.2	Homo sapiens transmembrane emp24 protein transport domain containing 1 (TMED1); mRNA	11018	TMED1	9606	837	0	860	0
Ssc.19235.1.A1_at	ITC.45051.1	NM_016192.2	Homo sapiens transmembrane protein with EGF-like and two follistatin-like domains 2 (TMEFF2); mRNA >gi|12280939|gb|AF179274.2|AF179274 Homo sapiens transmembrane protein TENB2 (TENB2) mRNA; complete cds	23671	TMEFF2	9606	710	0	2706	0
Ssc.16209.1.S1_at	ITC.30080.1825	NM_002160.2	Homo sapiens tenascin C (TNC); mRNA	3371	TNC	9606	1136	0	2236	0
Ssc.100.1.S1_at	ITC.1514.1	NM_000594.2	Homo sapiens tumor necrosis factor (TNF superfamily; member 2) (TNF); mRNA	7124	TNF	9606	517	0	507	0
Ssc.6549.1.S1_at	ITC.30089.276	NM_021137.3	Homo sapiens tumor necrosis factor; alpha-induced protein 1 (endothelial) (TNFAIP1); mRNA	7126	TNFAIP1	9606	920	0	115	6e-23
Ssc.5085.1.A1_at	ITC.15045.177	NM_006290.2	Homo sapiens tumor necrosis factor; alpha-induced protein 3 (TNFAIP3); mRNA	7128	TNFAIP3	9606	842	0	131	1e-27
Ssc.26088.1.A1_at	ITC.4.383	NM_001192.2	Homo sapiens tumor necrosis factor receptor superfamily; member 17 (TNFRSF17); mRNA	608	TNFRSF17	9606	823	0	147	1e-32
Ssc.13326.2.A1_at	ITC.4.354	NM_001192.2	Homo sapiens tumor necrosis factor receptor superfamily; member 17 (TNFRSF17); mRNA	608	TNFRSF17	9606	379	0	111	9e-22
Ssc.4674.1.S1_at	ITC.15044.76	NM_001065.2	Homo sapiens tumor necrosis factor receptor superfamily; member 1A (TNFRSF1A); mRNA	7132	TNFRSF1A	9606	686	0	442	0
Ssc.15242.1.S1_at	ITC.15045.174	NM_001066.2	Homo sapiens tumor necrosis factor receptor superfamily; member 1B (TNFRSF1B); mRNA	7133	TNFRSF1B	9606	775	0	101	2e-18
Ssc.1509.1.S1_at	ITC.30079.1004	NM_014452.3	Homo sapiens tumor necrosis factor receptor superfamily; member 21 (TNFRSF21); mRNA	27242	TNFRSF21	9606	842	0	1189	0
Ssc.12829.1.A1_at	ITC.5.1093	NM_003810.2	Homo sapiens tumor necrosis factor (ligand) superfamily; member 10 (TNFSF10); mRNA	8743	TNFSF10	9606	480	0	434	0
Ssc.26879.2.S1_at	ITC.124.1	NM_003808.3	Homo sapiens tumor necrosis factor (ligand) superfamily; member 13 (TNFSF13); transcript variant alpha; mRNA	8741	TNFSF13	9606	944	0	563	0
Ssc.26879.1.S1_at	ITC.124.1	NM_003808.3	Homo sapiens tumor necrosis factor (ligand) superfamily; member 13 (TNFSF13); transcript variant alpha; mRNA	8741	TNFSF13	9606	749	0	563	0
Ssc.23487.1.S1_at	ITC.5465.1	NM_003326.3	Homo sapiens tumor necrosis factor (ligand) superfamily; member 4 (TNFSF4); mRNA	7292	TNFSF4	9606	361	0	210	0
Ssc.23487.1.A1_at	ITC.5465.1	NM_003326.3	Homo sapiens tumor necrosis factor (ligand) superfamily; member 4 (TNFSF4); mRNA	7292	TNFSF4	9606	343	0	210	0
Ssc.10517.1.A1_at	ITC.2.542	NM_003747.2	Homo sapiens tankyrase; TRF1-interacting ankyrin-related ADP-ribose polymerase (TNKS); mRNA	8658	TNKS	9606	434	0	274	0
Ssc.18869.1.A1_at	ITC.36699.1	NM_003747.2	Homo sapiens tankyrase; TRF1-interacting ankyrin-related ADP-ribose polymerase (TNKS); mRNA	8658	TNKS	9606	353	0	700	0
Ssc.10517.2.S1_at	ITC.2.542	NM_003747.2	Homo sapiens tankyrase; TRF1-interacting ankyrin-related ADP-ribose polymerase (TNKS); mRNA	8658	TNKS	9606	997	0	274	0
Ssc.22344.1.A1_at	ITC.59405.4301	NM_025235.3	Homo sapiens tankyrase; TRF1-interacting ankyrin-related ADP-ribose polymerase 2 (TNKS2); mRNA	80351	TNKS2	9606	329	0	418	0
Ssc.8317.1.A1_at	ITC.15062.31	NM_019009.2	Homo sapiens toll interacting protein (TOLLIP); mRNA >gi|12053176|emb|AL136835.1|HSM801803 Homo sapiens mRNA; cDNA DKFZp434D152 (from clone DKFZp434D152)	54472	TOLLIP	9606	640	0	642	0
Ssc.1374.1.S1_at	ITC.30079.1371	NR_024195.1	Homo sapiens target of myb1 (chicken) (TOM1); transcript variant 6; transcribed RNA	10043	TOM1	9606	759	0	946	0
Ssc.7575.1.A1_at	ITC.59371.1580	NM_003286.2	Homo sapiens topoisomerase (DNA) I (TOP1); mRNA	7150	TOP1	9606	478	0	353	0
Ssc.9169.1.A1_at	ITC.30080.702	NM_001068.2	Homo sapiens topoisomerase (DNA) II beta 180kDa (TOP2B); mRNA	7155	TOP2B	9606	1013	0	4092	0
Ssc.22797.1.S1_at	ITC.30080.702	NM_001068.2	Homo sapiens topoisomerase (DNA) II beta 180kDa (TOP2B); mRNA	7155	TOP2B	9606	1043	0	4092	0
Ssc.16010.1.S1_at	ITC.44953.1	NM_001126112.1	Homo sapiens tumor protein p53 (TP53); transcript variant 2; mRNA	7157	TP53	9606	640	0	971	0
Ssc.15917.1.S1_at	ITC.44953.1	NM_001126112.1	Homo sapiens tumor protein p53 (TP53); transcript variant 2; mRNA	7157	TP53	9606	1108	0	971	0
Ssc.1297.1.S1_at	ITC.59392.782	NM_000365.4	Homo sapiens triosephosphate isomerase 1 (TPI1); mRNA >gi|40225358|gb|BC009329.2| Homo sapiens triosephosphate isomerase 1; mRNA (cDNA clone MGC:16683 IMAGE:4126160); complete cds	7167	TPI1	9606	1076	0	1055	0
Ssc.99.1.S1_at	ITC.16609.2	NM_000547.3	Homo sapiens thyroid peroxidase (TPO); transcript variant 1; mRNA	7173	TPO	9606	874	0	258	0
Ssc.99.1.A1_at	ITC.16609.2	NM_000547.3	Homo sapiens thyroid peroxidase (TPO); transcript variant 1; mRNA	7173	TPO	9606	930	0	258	0
Ssc.14205.1.S1_at	ITC.2.304	NM_003291.2	Homo sapiens tripeptidyl peptidase II (TPP2); mRNA	7174	TPP2	9606	567	0	569	0
Ssc.6979.1.A1_at	ITC.2.1640	NM_003291.2	Homo sapiens tripeptidyl peptidase II (TPP2); mRNA	7174	TPP2	9606	478	0	753	0
Ssc.27400.1.A1_at	ITC.2.1640	NM_003291.2	Homo sapiens tripeptidyl peptidase II (TPP2); mRNA	7174	TPP2	9606	678	0	753	0
Ssc.24906.1.S1_at	ITC.77.1	NM_003789.3	Homo sapiens TNFRSF1A-associated via death domain (TRADD); mRNA	8717	TRADD	9606	694	0	396	0
Ssc.26483.1.A1_at	ITC.16753.1	NM_021138.3	Homo sapiens TNF receptor-associated factor 2 (TRAF2); mRNA	7186	TRAF2	9606	813	0	86	5e-14
Ssc.23491.1.S1_at	ITC.30714.1	NM_004620.2	Homo sapiens TNF receptor-associated factor 6 (TRAF6); transcript variant 2; mRNA	7189	TRAF6	9606	216	0	1114	0
Ssc.23491.1.A1_at	ITC.30714.1	NM_004620.2	Homo sapiens TNF receptor-associated factor 6 (TRAF6); transcript variant 2; mRNA	7189	TRAF6	9606	563	0	1114	0
Ssc.20062.1.A1_at	ITC.3810.1	NM_006700.1	Homo sapiens TRAF-type zinc finger domain containing 1 (TRAFD1); mRNA >gi|2463530|dbj|AB007447.1| Homo sapiens mRNA for Fln29; complete cds	10906	TRAFD1	9606	950	0	94	1e-16
Ssc.18427.1.A1_at	ITC.3810.1	NM_006700.1	Homo sapiens TRAF-type zinc finger domain containing 1 (TRAFD1); mRNA >gi|2463530|dbj|AB007447.1| Homo sapiens mRNA for Fln29; complete cds	10906	TRAFD1	9606	283	0	94	1e-16
Ssc.22877.1.A1_at	ITC.16526.1	NM_016388.2	Homo sapiens T cell receptor associated transmembrane adaptor 1 (TRAT1); mRNA	50852	TRAT1	9606	436	0	182	3.99e-43
Ssc.19699.2.S1_a_at	ITC.30729.1	NM_018643.2	Homo sapiens triggering receptor expressed on myeloid cells 1 (TREM1); mRNA >gi|9624485|gb|AF287008.1| Homo sapiens triggering receptor expressed on monocytes 1 (TREM1) mRNA; complete cds	54210	TREM1	9606	664	0	80	3e-12
Ssc.12795.1.S1_at	ITC.16383.1	NM_033629.2	Homo sapiens three prime repair exonuclease 1 (TREX1); transcript variant 4; mRNA	11277	TREX1	9606	967	0	809	0
Ssc.16929.1.S1_at	ITC.59377.631	NM_145214.2	Homo sapiens tripartite motif-containing 11 (TRIM11); mRNA	81559	TRIM11	9606	765	0	256	0
Ssc.8852.1.A1_at	ITC.6.361	NM_003141.3	Homo sapiens tripartite motif-containing 21 (TRIM21); mRNA	6737	TRIM21	9606	385	0	394	0
Ssc.21339.1.S1_at	ITC.6.405	NM_003141.3	Homo sapiens tripartite motif-containing 21 (TRIM21); mRNA	6737	TRIM21	9606	519	0	402	0
Ssc.2198.1.A1_at	ITC.2.1372	NM_012210.3	Homo sapiens tripartite motif-containing 32 (TRIM32); transcript variant 1; mRNA	22954	TRIM32	9606	914	0	105	4e-20
Ssc.22505.1.A1_at	ITC.1828.1	NM_018700.3	Homo sapiens tripartite motif-containing 36 (TRIM36); transcript variant 1; mRNA	55521	TRIM36	9606	646	0	109	2e-21
Ssc.5504.1.A1_at	gnl|ti|1381004797	NM_015294.3	Homo sapiens tripartite motif-containing 37 (TRIM37); transcript variant 1; mRNA	4591	TRIM37	9606	577	0	258	0
Ssc.5030.1.A1_at	ITC.30087.64	NM_033093.1	Homo sapiens tripartite motif-containing 5 (TRIM5); transcript variant delta; mRNA	85363	TRIM5	9606	936	0	196	0
Ssc.30510.1.A1_at	ITC.30079.324	NM_015163.5	Homo sapiens tripartite motif-containing 9 (TRIM9); transcript variant 1; mRNA	114088	TRIM9	9606	325	0	414	0
Ssc.20060.1.A1_at	ITC.44057.885	NM_004238.1	Homo sapiens thyroid hormone receptor interactor 12 (TRIP12); mRNA >gi|460710|dbj|D28476.1|HUMKG1C Homo sapiens KIAA0045 mRNA; partial cds	9320	TRIP12	9606	894	0	3939	0
Ssc.24386.1.S1_a_at	ITC.5575.1	NM_003302.2	Homo sapiens thyroid hormone receptor interactor 6 (TRIP6); mRNA	7205	TRIP6	9606	486	0	220	0
Ssc.2515.1.S1_at	ITC.30079.590	NM_001114382.1	Homo sapiens tuberous sclerosis 2 (TSC2); transcript variant 5; mRNA	7249	TSC2	9606	926	0	1164	0
Ssc.2515.2.S1_at	ITC.30079.590	NM_001114382.1	Homo sapiens tuberous sclerosis 2 (TSC2); transcript variant 5; mRNA	7249	TSC2	9606	904	0	1164	0
Ssc.16367.2.S1_a_at	ITC.17856.1	NM_000369.2	Homo sapiens thyroid stimulating hormone receptor (TSHR); transcript variant 1; mRNA	7253	TSHR	9606	1023	0	2593	0
Ssc.6903.1.S1_at	ITC.15083.1	NM_178014.2	Homo sapiens tubulin; beta (TUBB); mRNA >gi|33878248|gb|BC013374.2| Homo sapiens tubulin; beta; mRNA (cDNA clone MGC:16435 IMAGE:3946253); complete cds	203068	TUBB	9606	957	0	2076	0
Ssc.6903.1.S2_at	ITC.15083.1	NM_178014.2	Homo sapiens tubulin; beta (TUBB); mRNA >gi|33878248|gb|BC013374.2| Homo sapiens tubulin; beta; mRNA (cDNA clone MGC:16435 IMAGE:3946253); complete cds	203068	TUBB	9606	900	0	2076	0
Ssc.28999.1.S1_at	ITC.47517.1	NM_003328.2	Homo sapiens TXK tyrosine kinase (TXK); mRNA	7294	TXK	9606	410	0	894	0
Ssc.28999.1.A1_at	ITC.47517.1	NM_003328.2	Homo sapiens TXK tyrosine kinase (TXK); mRNA	7294	TXK	9606	379	0	894	0
Ssc.6696.1.S1_at	gnl|ti|1382794882	NM_003329.2	Homo sapiens thioredoxin (TXN); mRNA	7295	TXN	9606	815	0	533	0
Ssc.6696.1.A1_at	gnl|ti|1382790851	NM_003329.2	Homo sapiens thioredoxin (TXN); mRNA	7295	TXN	9606	1066	0	533	0
Ssc.16648.1.S1_at	ITC.15062.163	NM_006472.3	Homo sapiens thioredoxin interacting protein (TXNIP); mRNA	10628	TXNIP	9606	609	0	113	1e-22
Ssc.16085.1.A1_at	ITC.30079.742	NM_003331.4	Homo sapiens tyrosine kinase 2 (TYK2); mRNA	7297	TYK2	9606	1084	0	1697	0
Ssc.5096.1.A1_at	ITC.30079.1322	NM_003331.4	Homo sapiens tyrosine kinase 2 (TYK2); mRNA	7297	TYK2	9606	567	0	198	0
Ssc.16085.1.S1_at	ITC.30079.742	NM_003331.4	Homo sapiens tyrosine kinase 2 (TYK2); mRNA	7297	TYK2	9606	944	0	1697	0
Ssc.507.1.A1_at	gnl|ti|1382540479	NM_198125.1	Homo sapiens TYRO protein tyrosine kinase binding protein (TYROBP); transcript variant 2; mRNA	7305	TYROBP	9606	769	0	258	0
Ssc.16001.1.S1_at	ITC.59377.525	NM_003334.3	Homo sapiens ubiquitin-like modifier activating enzyme 1 (UBA1); transcript variant 1; mRNA	7317	UBA1	9606	589	0	3501	0
Ssc.16001.1.A1_at	ITC.59377.525	NM_003334.3	Homo sapiens ubiquitin-like modifier activating enzyme 1 (UBA1); transcript variant 1; mRNA	7317	UBA1	9606	577	0	3501	0
Ssc.1875.1.S1_at	ITC.59377.525	NM_003334.3	Homo sapiens ubiquitin-like modifier activating enzyme 1 (UBA1); transcript variant 1; mRNA	7317	UBA1	9606	1096	0	3501	0
Ssc.3952.1.S1_at	ITC.30097.66	NM_005499.2	Homo sapiens ubiquitin-like modifier activating enzyme 2 (UBA2); mRNA	10054	UBA2	9606	1090	0	3739	0
Ssc.8616.1.A1_at	ITC.365.1	NM_003968.3	Homo sapiens ubiquitin-like modifier activating enzyme 3 (UBA3); transcript variant 1; mRNA	9039	UBA3	9606	280	0	139	2e-30
Ssc.8840.1.A1_at	ITC.59388.1663	NM_003968.3	Homo sapiens ubiquitin-like modifier activating enzyme 3 (UBA3); transcript variant 1; mRNA	9039	UBA3	9606	878	0	2403	0
Ssc.9256.1.S1_at	ITC.59388.1663	NM_003968.3	Homo sapiens ubiquitin-like modifier activating enzyme 3 (UBA3); transcript variant 1; mRNA	9039	UBA3	9606	985	0	2403	0
Ssc.29942.1.S1_at	gnl|ti|1380721458	NM_003968.3	Homo sapiens ubiquitin-like modifier activating enzyme 3 (UBA3); transcript variant 1; mRNA	9039	UBA3	9606	339	0	876	0
Ssc.30730.1.S1_at	ITC.30083.320	NM_024818.3	Homo sapiens ubiquitin-like modifier activating enzyme 5 (UBA5); transcript variant 1; mRNA	79876	UBA5	9606	942	0	176	1e-41
Ssc.21404.1.A1_at	ITC.30090.8	NM_003333.3	Homo sapiens ubiquitin A-52 residue ribosomal protein fusion product 1 (UBA52); transcript variant 2; mRNA	7311	UBA52	9606	248	0	151	3e-34
Ssc.638.1.A1_at	ITC.30090.153	NM_003333.3	Homo sapiens ubiquitin A-52 residue ribosomal protein fusion product 1 (UBA52); transcript variant 2; mRNA	7311	UBA52	9606	630	0	541	0
Ssc.638.1.S1_at	ITC.30090.153	NM_003333.3	Homo sapiens ubiquitin A-52 residue ribosomal protein fusion product 1 (UBA52); transcript variant 2; mRNA	7311	UBA52	9606	823	0	541	0
Ssc.10671.1.A1_at	ITC.59408.2714	NM_018227.5	Homo sapiens ubiquitin-like modifier activating enzyme 6 (UBA6); mRNA	55236	UBA6	9606	557	0	113	2e-22
Ssc.13681.1.S1_at	ITC.15833.1	NM_018227.5	Homo sapiens ubiquitin-like modifier activating enzyme 6 (UBA6); mRNA	55236	UBA6	9606	557	0	276	0
Ssc.13374.1.A1_at	ITC.59408.706	NM_018227.5	Homo sapiens ubiquitin-like modifier activating enzyme 6 (UBA6); mRNA	55236	UBA6	9606	400	0	167	2e-38
Ssc.18568.1.A1_at	ITC.20.52	NM_018955.2	Homo sapiens ubiquitin B (UBB); mRNA	7314	UBB	9606	841	0	339	0
Ssc.10541.1.S1_a_at	ITC.30090.90	NM_021009.4	Homo sapiens ubiquitin C (UBC); mRNA	7316	UBC	9606	841	0	1306	0
Ssc.14250.1.S1_at	ITC.59388.1208	NM_003336.2	Homo sapiens ubiquitin-conjugating enzyme E2A (RAD6 homolog) (UBE2A); transcript variant 1; mRNA	7319	UBE2A	9606	644	0	914	0
Ssc.13946.1.A1_a_at	ITC.59388.280	NM_003336.2	Homo sapiens ubiquitin-conjugating enzyme E2A (RAD6 homolog) (UBE2A); transcript variant 1; mRNA	7319	UBE2A	9606	765	0	1209	0
Ssc.8907.1.A1_at	ITC.3.570	NM_003337.2	Homo sapiens ubiquitin-conjugating enzyme E2B (RAD6 homolog) (UBE2B); mRNA	7320	UBE2B	9606	553	0	585	0
Ssc.27540.1.A1_at	ITC.44056.647	NM_007019.2	Homo sapiens ubiquitin-conjugating enzyme E2C (UBE2C); transcript variant 1; mRNA	11065	UBE2C	9606	684	0	757	0
Ssc.27540.2.S1_at	ITC.44056.647	NM_007019.2	Homo sapiens ubiquitin-conjugating enzyme E2C (UBE2C); transcript variant 1; mRNA	11065	UBE2C	9606	1017	0	757	0
Ssc.14381.1.A1_at	ITC.16515.1	NM_003338.3	Homo sapiens ubiquitin-conjugating enzyme E2D 1 (UBC4/5 homolog; yeast) (UBE2D1); mRNA	7321	UBE2D1	9606	396	0	458	0
Ssc.7870.1.S1_at	ITC.15044.985	NM_003339.2	Homo sapiens ubiquitin-conjugating enzyme E2D 2 (UBC4/5 homolog; yeast) (UBE2D2); transcript variant 1; mRNA	7322	UBE2D2	9606	714	0	1731	0
Ssc.3982.1.S1_at	ITC.17112.1	NM_181838.1	Homo sapiens ubiquitin-conjugating enzyme E2D 2 (UBC4/5 homolog; yeast) (UBE2D2); transcript variant 2; mRNA	7322	UBE2D2	9606	759	0	283	0
Ssc.7870.2.S2_at	gnl|ti|1382490161	NM_003340.4	Homo sapiens ubiquitin-conjugating enzyme E2D 3 (UBC4/5 homolog; yeast) (UBE2D3); transcript variant 1; mRNA	7323	UBE2D3	9606	1094	0	704	0
Ssc.7870.2.S1_at	gnl|ti|1382794320	NM_003340.4	Homo sapiens ubiquitin-conjugating enzyme E2D 3 (UBC4/5 homolog; yeast) (UBE2D3); transcript variant 1; mRNA	7323	UBE2D3	9606	1007	0	1082	0
Ssc.10484.1.A1_s_at	gnl|ti|1382676616	NM_003340.4	Homo sapiens ubiquitin-conjugating enzyme E2D 3 (UBC4/5 homolog; yeast) (UBE2D3); transcript variant 1; mRNA	7323	UBE2D3	9606	341	0	684	0
Ssc.23831.1.A1_at	ITC.59392.1619	NM_003340.4	Homo sapiens ubiquitin-conjugating enzyme E2D 3 (UBC4/5 homolog; yeast) (UBE2D3); transcript variant 1; mRNA	7323	UBE2D3	9606	617	0	565	0
Ssc.18640.3.S1_at	ITC.59401.70	NM_015983.2	Homo sapiens ubiquitin-conjugating enzyme E2D 4 (putative) (UBE2D4); mRNA >gi|7022709|dbj|AK001446.1| Homo sapiens cDNA FLJ10584 fis; clone NT2RP2003737; highly similar to UBIQUITIN-CONJUGATING ENZYME E2-17 KD 2 (EC 6.3.2.19)	51619	UBE2D4	9606	299	0	702	0
Ssc.18640.2.S1_at	ITC.59401.70	NM_015983.2	Homo sapiens ubiquitin-conjugating enzyme E2D 4 (putative) (UBE2D4); mRNA >gi|7022709|dbj|AK001446.1| Homo sapiens cDNA FLJ10584 fis; clone NT2RP2003737; highly similar to UBIQUITIN-CONJUGATING ENZYME E2-17 KD 2 (EC 6.3.2.19)	51619	UBE2D4	9606	295	0	702	0
Ssc.18640.1.S1_at	ITC.59401.70	NM_015983.2	Homo sapiens ubiquitin-conjugating enzyme E2D 4 (putative) (UBE2D4); mRNA >gi|7022709|dbj|AK001446.1| Homo sapiens cDNA FLJ10584 fis; clone NT2RP2003737; highly similar to UBIQUITIN-CONJUGATING ENZYME E2-17 KD 2 (EC 6.3.2.19)	51619	UBE2D4	9606	1011	0	702	0
Ssc.15729.1.A1_at	ITC.59388.2374	NM_182666.1	Homo sapiens ubiquitin-conjugating enzyme E2E 1 (UBC4/5 homolog; yeast) (UBE2E1); transcript variant 2; mRNA	7324	UBE2E1	9606	965	0	337	0
Ssc.11673.1.S1_at	ITC.15051.75	NM_006357.2	Homo sapiens ubiquitin-conjugating enzyme E2E 3 (UBC4/5 homolog; yeast) (UBE2E3); transcript variant 1; mRNA	10477	UBE2E3	9606	323	0	2317	0
Ssc.11673.2.S1_at	ITC.15051.75	NM_006357.2	Homo sapiens ubiquitin-conjugating enzyme E2E 3 (UBC4/5 homolog; yeast) (UBE2E3); transcript variant 1; mRNA	10477	UBE2E3	9606	785	0	2317	0
Ssc.30971.1.A1_s_at	ITC.15051.75	NM_006357.2	Homo sapiens ubiquitin-conjugating enzyme E2E 3 (UBC4/5 homolog; yeast) (UBE2E3); transcript variant 1; mRNA	10477	UBE2E3	9606	686	0	2317	0
Ssc.10180.1.S1_at	ITC.44058.138	NM_080678.1	Homo sapiens ubiquitin-conjugating enzyme E2F (putative) (UBE2F); mRNA >gi|14714800|gb|BC010549.1| Homo sapiens ubiquitin-conjugating enzyme E2F (putative); mRNA (cDNA clone MGC:18120 IMAGE:4153270); complete cds	140739	UBE2F	9606	567	0	714	0
Ssc.7235.1.A1_at	ITC.30080.1424	NM_182697.1	Homo sapiens ubiquitin-conjugating enzyme E2H (UBC8 homolog; yeast) (UBE2H); transcript variant 2; mRNA	7328	UBE2H	9606	989	0	155	2e-34
Ssc.6768.2.S1_at	ITC.59386.1310	NM_016021.2	Homo sapiens ubiquitin-conjugating enzyme E2; J1 (UBC6 homolog; yeast) (UBE2J1); mRNA	51465	UBE2J1	9606	618	0	1497	0
Ssc.20134.1.A1_at	ITC.44057.345	NM_016021.2	Homo sapiens ubiquitin-conjugating enzyme E2; J1 (UBC6 homolog; yeast) (UBE2J1); mRNA	51465	UBE2J1	9606	1033	0	228	0
Ssc.6768.1.A1_at	ITC.59386.1588	NM_016021.2	Homo sapiens ubiquitin-conjugating enzyme E2; J1 (UBC6 homolog; yeast) (UBE2J1); mRNA	51465	UBE2J1	9606	404	0	517	0
Ssc.3257.1.S1_at	ITC.30081.732	NM_058167.2	Homo sapiens ubiquitin-conjugating enzyme E2; J2 (UBC6 homolog; yeast) (UBE2J2); transcript variant 2; mRNA	118424	UBE2J2	9606	767	0	1035	0
Ssc.30362.1.A1_at	ITC.30080.1226	NM_001111113.1	Homo sapiens ubiquitin-conjugating enzyme E2K (UBC1 homolog; yeast) (UBE2K); transcript variant 3; mRNA	3093	UBE2K	9606	151	4e-36	92	4e-16
Ssc.18485.1.A1_at	ITC.44163.1	NM_001111113.1	Homo sapiens ubiquitin-conjugating enzyme E2K (UBC1 homolog; yeast) (UBE2K); transcript variant 3; mRNA	3093	UBE2K	9606	892	0	416	0
Ssc.8565.1.S1_at	ITC.30089.6	NM_005339.4	Homo sapiens ubiquitin-conjugating enzyme E2K (UBC1 homolog; yeast) (UBE2K); transcript variant 1; mRNA	3093	UBE2K	9606	898	0	1294	0
Ssc.1991.1.A1_at	ITC.30080.691	NM_001111113.1	Homo sapiens ubiquitin-conjugating enzyme E2K (UBC1 homolog; yeast) (UBE2K); transcript variant 3; mRNA	3093	UBE2K	9606	1051	0	852	0
Ssc.18485.2.S1_at	ITC.44163.1	NM_001111113.1	Homo sapiens ubiquitin-conjugating enzyme E2K (UBC1 homolog; yeast) (UBE2K); transcript variant 3; mRNA	3093	UBE2K	9606	448	0	416	0
Ssc.4590.1.S1_at	ITC.7.223	NM_003347.2	Homo sapiens ubiquitin-conjugating enzyme E2L 3 (UBE2L3); transcript variant 1; mRNA	7332	UBE2L3	9606	876	0	1275	0
Ssc.16974.2.S1_a_at	ITC.30104.39	NM_003969.3	Homo sapiens ubiquitin-conjugating enzyme E2M (UBC12 homolog; yeast) (UBE2M); mRNA	9040	UBE2M	9606	835	0	1015	0
Ssc.5724.1.S1_at	ITC.30085.238	NM_003348.3	Homo sapiens ubiquitin-conjugating enzyme E2N (UBC13 homolog; yeast) (UBE2N); mRNA	7334	UBE2N	9606	555	0	1463	0
Ssc.1931.1.S1_at	ITC.30085.238	NM_003348.3	Homo sapiens ubiquitin-conjugating enzyme E2N (UBC13 homolog; yeast) (UBE2N); mRNA	7334	UBE2N	9606	1041	0	1463	0
Ssc.22450.2.A1_at	gnl|ti|1380351894	NM_022066.3	Homo sapiens ubiquitin-conjugating enzyme E2O (UBE2O); mRNA	63893	UBE2O	9606	351	0	123	1e-25
Ssc.22450.1.S1_at	ITC.59392.2100	NM_022066.3	Homo sapiens ubiquitin-conjugating enzyme E2O (UBE2O); mRNA	63893	UBE2O	9606	502	0	222	0
Ssc.8537.3.A1_a_at	gnl|ti|1374521789	NM_017582.6	Homo sapiens ubiquitin-conjugating enzyme E2Q family member 1 (UBE2Q1); mRNA	55585	UBE2Q1	9606	240	0	480	0
Ssc.8537.2.S1_a_at	gnl|ti|1374521789	NM_017582.6	Homo sapiens ubiquitin-conjugating enzyme E2Q family member 1 (UBE2Q1); mRNA	55585	UBE2Q1	9606	206	0	480	0
Ssc.12905.1.S1_at	ITC.15060.40	NM_173469.1	Homo sapiens ubiquitin-conjugating enzyme E2Q family member 2 (UBE2Q2); mRNA >gi|17389321|gb|BC017708.1| Homo sapiens ubiquitin-conjugating enzyme E2Q family member 2; mRNA (cDNA clone MGC:21212 IMAGE:3907760); complete cds	92912	UBE2Q2	9606	1007	0	1532	0
Ssc.16676.1.A1_at	ITC.15060.86	NM_173469.1	Homo sapiens ubiquitin-conjugating enzyme E2Q family member 2 (UBE2Q2); mRNA >gi|17389321|gb|BC017708.1| Homo sapiens ubiquitin-conjugating enzyme E2Q family member 2; mRNA (cDNA clone MGC:21212 IMAGE:3907760); complete cds	92912	UBE2Q2	9606	442	0	268	0
Ssc.4948.1.S1_at	ITC.30080.125	NM_017811.3	Homo sapiens ubiquitin-conjugating enzyme E2R 2 (UBE2R2); mRNA	54926	UBE2R2	9606	363	0	668	0
Ssc.29460.1.A1_at	ITC.59388.197	NM_017811.3	Homo sapiens ubiquitin-conjugating enzyme E2R 2 (UBE2R2); mRNA	54926	UBE2R2	9606	662	0	327	0
Ssc.24422.1.S1_at	ITC.30079.992	NM_014501.2	Homo sapiens ubiquitin-conjugating enzyme E2S (UBE2S); mRNA	27338	UBE2S	9606	842	0	894	0
Ssc.19134.1.S1_at	ITC.30080.661	NM_001032288.1	Homo sapiens ubiquitin-conjugating enzyme E2 variant 1 (UBE2V1); transcript variant 4; mRNA	7335	UBE2V1	9606	428	0	1465	0
Ssc.17212.1.A1_at	gnl|ti|1374471297	NM_022442.4	Homo sapiens ubiquitin-conjugating enzyme E2 variant 1 (UBE2V1); transcript variant 3; mRNA	7335	UBE2V1	9606	660	0	394	0
Ssc.7680.1.S1_at	gnl|ti|1380356772	NM_003350.2	Homo sapiens ubiquitin-conjugating enzyme E2 variant 2 (UBE2V2); mRNA >gi|2947300|gb|AF049140.1|AF049140 Homo sapiens MMS2 (MMS2) mRNA; complete cds	7336	UBE2V2	9606	916	0	476	0
Ssc.26804.1.S1_at	ITC.44056.1085	NM_018299.3	Homo sapiens ubiquitin-conjugating enzyme E2W (putative) (UBE2W); transcript variant 2; mRNA	55284	UBE2W	9606	515	0	1344	0
Ssc.13189.1.A1_at	ITC.59400.1	NM_018299.3	Homo sapiens ubiquitin-conjugating enzyme E2W (putative) (UBE2W); transcript variant 2; mRNA	55284	UBE2W	9606	626	0	728	0
Ssc.19293.1.S1_at	ITC.59392.726	NM_023079.3	Homo sapiens ubiquitin-conjugating enzyme E2Z (UBE2Z); mRNA	65264	UBE2Z	9606	767	0	1481	0
Ssc.19353.1.S1_at	ITC.15051.168	NM_130838.1	Homo sapiens ubiquitin protein ligase E3A (UBE3A); transcript variant 1; mRNA	7337	UBE3A	9606	232	0	359	0
Ssc.19353.3.A1_at	ITC.15051.168	NM_130838.1	Homo sapiens ubiquitin protein ligase E3A (UBE3A); transcript variant 1; mRNA	7337	UBE3A	9606	565	0	359	0
Ssc.19353.2.S1_at	ITC.15051.8	NM_130838.1	Homo sapiens ubiquitin protein ligase E3A (UBE3A); transcript variant 1; mRNA	7337	UBE3A	9606	938	0	3646	0
Ssc.4240.1.S1_at	ITC.45022.1	NM_183415.1	Homo sapiens ubiquitin protein ligase E3B (UBE3B); transcript variant 3; mRNA	89910	UBE3B	9606	660	0	192	0
Ssc.9809.1.A1_at	ITC.30083.198	NM_183415.1	Homo sapiens ubiquitin protein ligase E3B (UBE3B); transcript variant 3; mRNA	89910	UBE3B	9606	618	0	2359	0
Ssc.2673.1.S1_at	ITC.45022.1	NM_183415.1	Homo sapiens ubiquitin protein ligase E3B (UBE3B); transcript variant 3; mRNA	89910	UBE3B	9606	1043	0	192	0
Ssc.2673.2.S1_at	ITC.45022.1	NM_183415.1	Homo sapiens ubiquitin protein ligase E3B (UBE3B); transcript variant 3; mRNA	89910	UBE3B	9606	632	0	192	0
Ssc.8329.2.A1_at	gnl|ti|1382511455	NM_004788.2	Homo sapiens ubiquitination factor E4A (UFD2 homolog; yeast) (UBE4A); mRNA	9354	UBE4A	9606	466	0	408	0
Ssc.25638.1.S1_at	ITC.17682.1	NM_004788.2	Homo sapiens ubiquitination factor E4A (UFD2 homolog; yeast) (UBE4A); mRNA	9354	UBE4A	9606	912	0	1935	0
Ssc.8329.1.A1_at	gnl|ti|1382511455	NM_004788.2	Homo sapiens ubiquitination factor E4A (UFD2 homolog; yeast) (UBE4A); mRNA	9354	UBE4A	9606	644	0	408	0
Ssc.14244.1.A1_at	ITC.4.209	NM_174916.2	Homo sapiens ubiquitin protein ligase E3 component n-recognin 1 (UBR1); mRNA	197131	UBR1	9606	823	0	363	0
Ssc.6112.1.S1_at	ITC.4.478	NM_174916.2	Homo sapiens ubiquitin protein ligase E3 component n-recognin 1 (UBR1); mRNA	197131	UBR1	9606	535	0	1378	0
Ssc.28919.1.A1_at	ITC.59406.367	NM_015255.1	Homo sapiens ubiquitin protein ligase E3 component n-recognin 2 (UBR2); mRNA >gi|27434479|gb|AY061884.1| Homo sapiens ubiquitin ligase E3 alpha-II mRNA; complete cds	23304	UBR2	9606	660	0	2857	0
Ssc.1150.1.S1_at	ITC.59408.2783	NM_020765.2	Homo sapiens ubiquitin protein ligase E3 component n-recognin 4 (UBR4); mRNA	23352	UBR4	9606	1092	0	2595	0
Ssc.16350.1.S1_at	ITC.44804.1	NM_003355.2	Homo sapiens uncoupling protein 2 (mitochondrial; proton carrier) (UCP2); nuclear gene encoding mitochondrial protein; mRNA	7351	UCP2	9606	1100	0	1114	0
Ssc.26300.1.S1_at	ITC.45534.1	NM_030930.2	Homo sapiens unc-93 homolog B1 (C. elegans) (UNC93B1); mRNA	81622	UNC93B1	9606	541	0	789	0
Ssc.26300.2.S1_at	ITC.45534.1	NM_030930.2	Homo sapiens unc-93 homolog B1 (C. elegans) (UNC93B1); mRNA	81622	UNC93B1	9606	571	0	789	0
Ssc.20441.2.S1_at	ITC.20721.1	NM_003367.2	Homo sapiens upstream transcription factor 2; c-fos interacting (USF2); transcript variant 1; mRNA	7392	USF2	9606	866	8e-23	86	5e-14
Ssc.20441.3.S1_at	ITC.59408.68	NM_003367.2	Homo sapiens upstream transcription factor 2; c-fos interacting (USF2); transcript variant 1; mRNA	7392	USF2	9606	504	0	1530	0
Ssc.336.1.S1_at	ITC.30079.933	NM_017414.3	Homo sapiens ubiquitin specific peptidase 18 (USP18); mRNA	11274	USP18	9606	636	0	607	0
Ssc.27840.1.A1_at	ITC.24.2	NM_003370.3	Homo sapiens vasodilator-stimulated phosphoprotein (VASP); mRNA	7408	VASP	9606	192	0	973	0
Ssc.5910.1.A1_at	ITC.59405.257	NM_005428.2	Homo sapiens vav 1 guanine nucleotide exchange factor (VAV1); mRNA	7409	VAV1	9606	486	0	2637	0
Ssc.5910.3.S1_at	ITC.59405.257	NM_005428.2	Homo sapiens vav 1 guanine nucleotide exchange factor (VAV1); mRNA	7409	VAV1	9606	906	0	2637	0
Ssc.5910.2.S1_at	ITC.59405.257	NM_005428.2	Homo sapiens vav 1 guanine nucleotide exchange factor (VAV1); mRNA	7409	VAV1	9606	367	0	2637	0
Ssc.24162.1.S1_at	ITC.30081.1222	NM_001134398.1	Homo sapiens vav 2 guanine nucleotide exchange factor (VAV2); transcript variant 1; mRNA	7410	VAV2	9606	331	0	84	3e-13
Ssc.12682.1.A1_at	ITC.30081.56	NM_006113.4	Homo sapiens vav 3 guanine nucleotide exchange factor (VAV3); transcript variant 1; mRNA	10451	VAV3	9606	739	0	2252	0
Ssc.14522.1.S1_at	ITC.3.60	NM_001078.2	Homo sapiens vascular cell adhesion molecule 1 (VCAM1); transcript variant 1; mRNA	7412	VCAM1	9606	448	0	174	3e-41
Ssc.11071.1.S1_at	ITC.15050.110	NM_014000.2	Homo sapiens vinculin (VCL); transcript variant 1; mRNA	7414	VCL	9606	898	0	309	0
Ssc.11071.2.S1_a_at	ITC.15050.56	NM_003373.3	Homo sapiens vinculin (VCL); transcript variant 2; mRNA	7414	VCL	9606	829	0	5035	0
Ssc.11071.2.A1_at	ITC.15050.56	NM_003373.3	Homo sapiens vinculin (VCL); transcript variant 2; mRNA	7414	VCL	9606	741	0	5035	0
Ssc.15740.1.S2_at	ITC.15044.1542	NM_001033756.1	Homo sapiens vascular endothelial growth factor A (VEGFA); transcript variant 7; mRNA	7422	VEGFA	9606	436	0	468	0
Ssc.8580.1.S1_at	ITC.1137.1	NM_198156.1	Homo sapiens von Hippel-Lindau tumor suppressor (VHL); transcript variant 2; mRNA	7428	VHL	9606	446	0	139	6e-30
Ssc.2884.1.S1_at	ITC.59379.220	NM_007127.2	Homo sapiens villin 1 (VIL1); mRNA	7429	VIL1	9606	841	0	3049	0
Ssc.11131.1.S1_at	ITC.30087.481	NM_003380.2	Homo sapiens vimentin (VIM); mRNA	7431	VIM	9606	1063	0	698	0
Ssc.136.1.S1_at	ITC.30094.17	NM_004624.3	Homo sapiens vasoactive intestinal peptide receptor 1 (VIPR1); mRNA	7433	VIPR1	9606	868	0	1574	0
Ssc.4841.3.S1_at	ITC.44961.1	NM_020746.3	Homo sapiens virus-induced signaling adapter (VISA); nuclear gene encoding mitochondrial protein; mRNA	57506	VISA	9606	484	0	214	0
Ssc.4841.2.S1_a_at	ITC.44961.1	NM_020746.3	Homo sapiens virus-induced signaling adapter (VISA); nuclear gene encoding mitochondrial protein; mRNA	57506	VISA	9606	436	0	214	0
Ssc.15890.1.S1_at	ITC.16666.1	NM_004666.1	Homo sapiens vanin 1 (VNN1); mRNA >gi|4128046|emb|AJ132099.1|HSA132099 Homo sapiens mRNA for VNN1 protein	8876	VNN1	9606	795	0	813	0
Ssc.24378.1.S1_at	ITC.59401.574	NM_014703.1	Homo sapiens Vpr (HIV-1) binding protein (VPRBP); mRNA >gi|3882320|dbj|AB018343.1| Homo sapiens mRNA for KIAA0800 protein; partial cds	9730	VPRBP	9606	878	0	165	2e-37
Ssc.28931.1.S1_at	ITC.59401.423	NM_014703.1	Homo sapiens Vpr (HIV-1) binding protein (VPRBP); mRNA >gi|3882320|dbj|AB018343.1| Homo sapiens mRNA for KIAA0800 protein; partial cds	9730	VPRBP	9606	791	0	2097	0
Ssc.16640.2.S1_at	ITC.15847.2	NM_007268.2	Homo sapiens V-set and immunoglobulin domain containing 4 (VSIG4); transcript variant 1; mRNA	11326	VSIG4	9606	632	0	696	0
Ssc.16640.3.S1_at	ITC.15847.2	NM_007268.2	Homo sapiens V-set and immunoglobulin domain containing 4 (VSIG4); transcript variant 1; mRNA	11326	VSIG4	9606	906	0	696	0
Ssc.16640.1.A1_at	ITC.15847.2	NM_007268.2	Homo sapiens V-set and immunoglobulin domain containing 4 (VSIG4); transcript variant 1; mRNA	11326	VSIG4	9606	1005	0	696	0
Ssc.30283.1.A1_at	ITC.4283.1	NM_024626.2	Homo sapiens V-set domain containing T cell activation inhibitor 1 (VTCN1); mRNA	79679	VTCN1	9606	517	0	88	6e-15
Ssc.309.1.S1_at	ITC.33.2	NM_000638.3	Homo sapiens vitronectin (VTN); mRNA	7448	VTN	9606	1035	0	668	0
Ssc.978.2.S1_at	ITC.44871.1	NM_000552.3	Homo sapiens von Willebrand factor (VWF); mRNA	7450	VWF	9606	426	0	3493	0
Ssc.978.2.A1_at	ITC.44871.1	NM_000552.3	Homo sapiens von Willebrand factor (VWF); mRNA	7450	VWF	9606	1019	0	3493	0
Ssc.978.1.S1_at	ITC.44871.1	NM_000552.3	Homo sapiens von Willebrand factor (VWF); mRNA	7450	VWF	9606	1033	0	3493	0
Ssc.18550.1.S1_at	ITC.15044.977	NM_000377.2	Homo sapiens Wiskott-Aldrich syndrome (eczema-thrombocytopenia) (WAS); mRNA	7454	WAS	9606	813	0	260	0
Ssc.14072.1.A1_at	ITC.59388.612	NM_001024936.1	Homo sapiens WAS protein family; member 1 (WASF1); transcript variant 4; mRNA	8936	WASF1	9606	821	0	672	0
Ssc.2930.1.S1_at	ITC.1.1878	NM_006990.2	Homo sapiens WAS protein family; member 2 (WASF2); mRNA	10163	WASF2	9606	1029	0	377	0
Ssc.4177.1.A1_at	ITC.955.2	NM_006646.4	Homo sapiens WAS protein family; member 3 (WASF3); mRNA	10810	WASF3	9606	389	0	274	0
Ssc.4177.2.S1_at	ITC.955.2	NM_006646.4	Homo sapiens WAS protein family; member 3 (WASF3); mRNA	10810	WASF3	9606	950	0	274	0
Ssc.24000.1.S1_at	ITC.2.1015	NM_003941.2	Homo sapiens Wiskott-Aldrich syndrome-like (WASL); mRNA	8976	WASL	9606	1021	0	749	0
Ssc.21951.1.S1_at	ITC.59408.692	NM_003941.2	Homo sapiens Wiskott-Aldrich syndrome-like (WASL); mRNA	8976	WASL	9606	767	0	1047	0
Ssc.27921.1.S1_at	ITC.30079.922	NM_006103.3	Homo sapiens WAP four-disulfide core domain 2 (WFDC2); mRNA	10406	WFDC2	9606	567	0	174	7e-41
Ssc.3968.1.S1_at	ITC.30079.996	NM_006103.3	Homo sapiens WAP four-disulfide core domain 2 (WFDC2); mRNA	10406	WFDC2	9606	872	0	234	0
Ssc.24694.1.S1_at	ITC.46048.1	NM_003392.3	Homo sapiens wingless-type MMTV integration site family; member 5A (WNT5A); mRNA	7474	WNT5A	9606	1076	0	345	0
Ssc.977.1.A1_at	gnl|ti|1380372710	NM_134265.2	Homo sapiens WD repeat and SOCS box-containing 1 (WSB1); transcript variant 2; mRNA	26118	WSB1	9606	299	0	208	0
Ssc.16042.1.S1_at	ITC.4.267	NM_024426.3	Homo sapiens Wilms tumor 1 (WT1); transcript variant D; mRNA	7490	WT1	9606	823	0	1784	0
Ssc.24083.1.A1_at	ITC.30918.1	NM_017523.2	Homo sapiens XIAP associated factor 1 (XAF1); transcript variant 1; mRNA	54739	XAF1	9606	737	0	76	3e-11
Ssc.6172.1.S1_at	ITC.16100.3	NM_017523.2	Homo sapiens XIAP associated factor 1 (XAF1); transcript variant 1; mRNA	54739	XAF1	9606	969	0	176	1e-41
Ssc.11861.1.S1_at	ITC.4.53	NM_005080.3	Homo sapiens X-box binding protein 1 (XBP1); transcript variant 1; mRNA	7494	XBP1	9606	993	0	1526	0
Ssc.26330.1.S1_a_at	ITC.59379.180	NM_005283.2	Homo sapiens chemokine (C motif) receptor 1 (XCR1); transcript variant 1; mRNA	2829	XCR1	9606	688	0	603	0
Ssc.27965.1.A1_at	ITC.2.102	NM_001167.2	Homo sapiens X-linked inhibitor of apoptosis (XIAP); mRNA	331	XIAP	9606	789	0	2399	0
Ssc.16687.1.S1_at	ITC.59388.759	NM_003680.3	Homo sapiens tyrosyl-tRNA synthetase (YARS); mRNA	8565	YARS	9606	1023	0	2149	0
Ssc.18816.2.A1_a_at	ITC.30995.2	NM_001017964.1	Homo sapiens YdjC homolog (bacterial) (YDJC); mRNA	150223	YDJC	9606	1082	0	186	1.96e-44
Ssc.7502.1.A1_at	ITC.4.162	NM_005433.3	Homo sapiens v-yes-1 Yamaguchi sarcoma viral oncogene homolog 1 (YES1); mRNA	7525	YES1	9606	331	0	2407	0
Ssc.6801.1.S1_at	ITC.4.479	NM_005433.3	Homo sapiens v-yes-1 Yamaguchi sarcoma viral oncogene homolog 1 (YES1); mRNA	7525	YES1	9606	460	0	254	0
Ssc.26094.1.S1_at	ITC.9.14	NM_016258.2	Homo sapiens YTH domain family; member 2 (YTHDF2); mRNA	51441	YTHDF2	9606	870	0	3243	0
Ssc.26094.2.S1_at	ITC.9.14	NM_016258.2	Homo sapiens YTH domain family; member 2 (YTHDF2); mRNA	51441	YTHDF2	9606	999	0	3243	0
Ssc.3480.1.S1_at	ITC.30091.106	NM_139323.2	Homo sapiens tyrosine 3-monooxygenase/tryptophan 5-monooxygenase activation protein; beta polypeptide (YWHAB); transcript variant 2; mRNA	7529	YWHAB	9606	783	0	161	7e-37
Ssc.17423.1.S1_at	ITC.30091.115	NM_139323.2	Homo sapiens tyrosine 3-monooxygenase/tryptophan 5-monooxygenase activation protein; beta polypeptide (YWHAB); transcript variant 2; mRNA	7529	YWHAB	9606	1003	2e-11	729	0
Ssc.1296.1.S1_at	ITC.5553.1	NM_001135702.1	Homo sapiens tyrosine 3-monooxygenase/tryptophan 5-monooxygenase activation protein; zeta polypeptide (YWHAZ); transcript variant 6; mRNA	7534	YWHAZ	9606	688	2.94e-44	264	0
Ssc.9299.1.S1_at	ITC.30080.1653	NR_024287.1	Homo sapiens zinc finger E-box binding homeobox 1 (ZEB1); transcript variant 5; transcribed RNA	6935	ZEB1	9606	749	0	1326	0
Ssc.3411.1.A1_at	ITC.44056.1917	NM_003407.2	Homo sapiens zinc finger protein 36; C3H type; homolog (mouse) (ZFP36); mRNA	7538	ZFP36	9606	630	0	1015	0
Ssc.8529.1.A1_at	gnl|ti|1382673750	NM_004926.2	Homo sapiens zinc finger protein 36; C3H type-like 1 (ZFP36L1); mRNA	677	ZFP36L1	9606	327	0	272	0
Ssc.20273.1.S1_at	gnl|ti|1382578543	NM_004926.2	Homo sapiens zinc finger protein 36; C3H type-like 1 (ZFP36L1); mRNA	677	ZFP36L1	9606	559	0	640	0
Ssc.7384.1.A1_at	ITC.45117.1	NM_022340.2	Homo sapiens zinc finger; FYVE domain containing 20 (ZFYVE20); mRNA	64145	ZFYVE20	9606	819	0	176	3e-41
Ssc.15230.1.S1_at	ITC.45117.2	NM_022340.2	Homo sapiens zinc finger; FYVE domain containing 20 (ZFYVE20); mRNA	64145	ZFYVE20	9606	652	0	920	0
Ssc.2259.1.A1_at	ITC.30089.351	NM_020338.2	Homo sapiens zinc finger; MIZ-type containing 1 (ZMIZ1); mRNA	57178	ZMIZ1	9606	599	0	864	0
Ssc.20030.1.S1_at	ITC.30089.69	NM_020338.2	Homo sapiens zinc finger; MIZ-type containing 1 (ZMIZ1); mRNA	57178	ZMIZ1	9606	967	0	759	0
Ssc.14525.1.S1_at	ITC.16408.1	NM_001110354.1	Homo sapiens zona pellucida glycoprotein 3 (sperm receptor) (ZP3); transcript variant 1; mRNA	7784	ZP3	9606	926	0	678	0
Ssc.156.1.A1_at	ITC.32039.1	NM_021186.2	Homo sapiens zona pellucida glycoprotein 4 (ZP4); mRNA >gi|458278|gb|U05781.1|HSU05781 Human zona pellucida B protein mRNA; complete cds	57829	ZP4	9606	888	0	446	0
Ssc.29135.1.S1_at	ITC.59392.1279	NM_015981.2	Homo sapiens calcium/calmodulin-dependent protein kinase (CaM kinase) II alpha (CAMK2A); transcript variant 1; mRNA		CAMK2A	9606	192	0	135	5e-29
Ssc.26716.1.S1_at	ITC.17126.1	NM_172084.1	Homo sapiens calcium/calmodulin-dependent protein kinase (CaM kinase) II beta (CAMK2B); transcript variant 8; mRNA		CAMK2B	9606	1045	0	708	0
Ssc.14480.1.S1_at	ITC.59388.762	NM_001221.2	Homo sapiens calcium/calmodulin-dependent protein kinase (CaM kinase) II delta (CAMK2D); transcript variant 3; mRNA		CAMK2D	9606	763	0	3073	0
