# Supplementary material for: Systems infection biology: a compartmentalized immune network of pig spleen challenged with Haemophilus parasuis
Source: BMC Genomics. 2013 Jan 22;14:46. doi: 10.1186/1471-2164-14-46 (PMC3610166; doi:10.1186/1471-2164-14-46)
Supplement: Additional file 4 — The GSEA analysis results of gene set of the first 20 genes with the largest positive loadings on the second principal component. This file shows Affy ID, description, gene symbol, rank in gene list, rank metric score, running ES, and core enrichment. [file 1471-2164-14-46-S4.xls]

## Sheet: IMMUNITY GENE SET
Affy ID	DESCRIPTION (from dataset)	GENE SYMBOL	RANK IN GENE LIST	RANK METRIC SCORE	RUNNING ES	CORE ENRICHMENT
Ssc.220.1.S1_at	na	MX2	7459	0.0506231	-0.306558	No
Ssc.19835.1.S1_at	na	PMM2	13236	-0.0129609	-0.545512	No
Ssc.24282.2.S1_at	na	CXCL2	18177	-0.076954	-0.74595	No
Ssc.4988.1.S1_at	na	PMM2	22387	-0.204	-0.908466	No
Ssc.15242.1.S1_at	na	TNFRSF1B	23090	-0.27116	-0.921419	Yes
Ssc.17337.1.S1_at	na	TLR2	23277	-0.297693	-0.911372	Yes
Ssc.9738.1.A1_at	na	CEBPB	23505	-0.344906	-0.900209	Yes
Ssc.61.1.S1_at	na	LOC100133511	23612	-0.380112	-0.881923	Yes
Ssc.16250.1.S1_at	na	IL1RN	23717	-0.415708	-0.86143	Yes
Ssc.24282.1.S1_at	na	CXCL2	23741	-0.427978	-0.836843	Yes
Ssc.15484.1.S1_at	na	IL10RB	23751	-0.429823	-0.811564	Yes
Ssc.10025.1.S1_at	na	CEBPD	23806	-0.451839	-0.78684	Yes
Ssc.220.1.A1_at	na	MX2	23820	-0.455939	-0.760169	Yes
Ssc.10453.1.S1_at	na	CP	23959	-0.526553	-0.734471	Yes
Ssc.16250.1.S2_at	na	IL1RN	23967	-0.529937	-0.703135	Yes
Ssc.19692.1.S1_at	na	CXCL2	23988	-0.547638	-0.671282	Yes
Ssc.10025.3.S1_at	na	CEBPD	24024	-0.578544	-0.638206	Yes
Ssc.3706.1.S2_at	na	SOD2	24038	-0.604528	-0.602668	Yes
Ssc.10025.2.S1_at	na	CEBPD	24046	-0.620078	-0.565951	Yes
Ssc.10488.1.A1_at	na	PMM2	24050	-0.624805	-0.528787	Yes
Ssc.3706.1.S1_at	na	SOD2	24073	-0.687791	-0.488653	Yes
Ssc.639.1.A1_at	na	GEM	24086	-0.741138	-0.444919	Yes
Ssc.90.1.S1_at	na	CHI3L1	24088	-0.751425	-0.400115	Yes
Ssc.7864.1.A1_at	na	IL1RAP	24094	-0.807812	-0.352112	Yes
Ssc.4871.1.S1_at	na	CXCL2	24105	-0.90057	-0.298781	Yes
Ssc.2381.1.A1_at	na	S100A9	24113	-1.18147	-0.228561	Yes
Ssc.17100.1.S1_at	na	S100A8	24115	-1.23199	-0.155077	Yes
Ssc.9117.1.S1_at	na	S100A12	24118	-1.29511	-0.0778669	Yes
Ssc.23801.1.S1_at	na	RETN	24119	-1.30681	0.000124378	Yes
