# Supplementary material for: Systems infection biology: a compartmentalized immune network of pig spleen challenged with Haemophilus parasuis
Source: BMC Genomics. 2013 Jan 22;14:46. doi: 10.1186/1471-2164-14-46 (PMC3610166; doi:10.1186/1471-2164-14-46)
Supplement: Additional file 5 — The logFC, AveExpr, t-statistic, p-value, adjusted p-value (q-value) and B-value for each gene. [file 1471-2164-14-46-S5.xls]

ID	logFC	AveExpr	t Value	P.Value	adj.P.Val	B
S100A9	-4.487356197	9.495283747	-17.783467	9.67E-07	0.000165371	6.392592571
CP	-2.347653535	11.14632772	-10.62675001	2.45E-05	0.002097892	3.395752074
IL1RAP	-2.516084598	7.786728677	-8.775292548	7.89E-05	0.004499429	2.200851813
S100A8	-2.952974055	5.992286981	-8.289739956	0.00011113	0.00475081	1.843841935
S100A12	-2.689998358	5.192613218	-6.989601376	0.000304027	0.01039773	0.779247651
CEBPD	-1.645504899	7.53920165	-6.10756078	0.000657747	0.01874579	-0.047570852
NFIL3	-1.482319978	7.200481421	-5.70049445	0.00096633	0.021641591	-0.461926145
SOD2	-2.219604722	8.629113684	-5.399953132	0.001300219	0.021641591	-0.782232994
CHI3L1	-2.264791775	7.534992102	-5.272290073	0.00148001	0.021641591	-0.922131952
GEM	-1.798353607	6.066190624	-5.265107718	0.001490927	0.021641591	-0.930071977
HP	-1.922593831	6.392941993	-5.247094005	0.001518708	0.021641591	-0.950018623
CD163	-2.16643825	8.113983092	-4.838417128	0.002335832	0.028530518	-1.415290967
RETN	-3.621319484	6.927767698	-4.741877402	0.002594559	0.029577974	-1.52882299
IL10RB	-1.372157915	7.980946542	-4.667930565	0.002814465	0.029709735	-1.616736007
CD44	-1.129125297	7.541375264	-4.606169798	0.003014155	0.029709735	-1.690796115
CEBPB	-1.44216136	10.45328723	-4.557136397	0.003183981	0.029709735	-1.750006838
LGALS8	-1.174290573	5.178613258	-4.524995759	0.003301082	0.029709735	-1.789017038
LOC100133511	-1.555466326	10.23031379	-4.450573326	0.003591106	0.030703953	-1.8799503
ARG2	-0.908084031	4.911676074	-3.868272422	0.007140888	0.056425164	-2.620475151
THBS1	-1.088102253	6.758835807	-3.831954701	0.00746637	0.056425164	-2.668341845
IL4R	-0.980734952	8.781980562	-3.690131465	0.00890302	0.061279309	-2.857088037
IL1RN	-1.383584487	7.140482643	-3.685128375	0.008958963	0.061279309	-2.8637987
NCF1	-0.837853525	9.451747794	-3.617072209	0.009759493	0.064187435	-2.955429718
AQP3	-0.995702681	10.82868378	-3.426548413	0.012447957	0.078837061	-3.215288579
FCN1	-0.893800103	9.074938685	-3.23792786	0.015922684	0.090096962	-3.477085169
SOCS3	-0.983409601	5.722625783	-3.179374802	0.017205241	0.091940505	-3.55919504
DPP4	-0.829670797	7.310895582	-3.100657256	0.019108276	0.09610339	-3.670157476
FCGR2C	-0.828650369	7.999794521	-3.039902294	0.020731892	0.096197024	-3.756221901
TLR2	-1.119345484	9.400171272	-3.001159919	0.021844227	0.096197024	-3.811283022
CXCL14	-1.11770926	8.336240817	-2.965193857	0.022934271	0.096197024	-3.862516062
MX2	-1.309841027	7.182108798	-2.960874818	0.023069039	0.096197024	-3.868675786
C1R	-0.805359232	11.97431541	-2.94500282	0.023571621	0.096197024	-3.891325195
PTPN1	-1.008440395	8.212899827	-2.941749701	0.023676069	0.096197024	-3.89596992
TOP1	-0.675652139	10.72236326	-2.841037125	0.027167008	0.10558087	-4.040157982
MYD88	-0.653796011	7.263192835	-2.685000557	0.033699658	0.124079782	-4.264788347
ADM	-0.714174891	7.651297748	-2.669164738	0.034449988	0.124079782	-4.2876487
SLC11A1	-0.733723485	8.708214934	-2.659528243	0.034915189	0.124079782	-4.301564121
CXCL2	-2.545586103	4.916906722	-2.603667964	0.037745407	0.129089291	-4.382282758
BCL6	-0.744769288	8.521121597	-2.571372256	0.039490791	0.129863948	-4.428983249
ITGA5	-0.934325417	5.662652861	-2.523114149	0.042258122	0.129898584	-4.49879171
CLEC1A	-0.680424342	6.19075089	-2.523036809	0.042262716	0.129898584	-4.498903602
ZFP36	-0.56249673	8.4600191	-2.470391936	0.04551432	0.129898584	-4.575066356
ITGB3	-0.63839061	6.499177323	-2.469706971	0.045558305	0.129898584	-4.576057226
NFIA	-0.913078406	8.149958753	-2.449854453	0.046852558	0.129898584	-4.604773657
TNFRSF1B	-1.119653161	10.32281259	-2.437751432	0.047660302	0.129898584	-4.622277919
FOS	-1.014111238	6.872731924	-2.434908436	0.047852131	0.129898584	-4.626389317
MAPKAPK2	-0.584005649	9.173888082	-2.434830908	0.047857373	0.129898584	-4.626501432
CD46	-0.616544314	7.116392289	-2.396578677	0.05051806	0.130900264	-4.68180326
CD97	-0.599332922	8.721484573	-2.396510895	0.050522909	0.130900264	-4.681901222
TREM1	-2.061622843	5.976418242	-2.337018642	0.054969602	0.138232382	-4.767822636
IRF5	-0.507266579	9.483584021	-2.27070132	0.060404814	0.147112335	-4.863411966
MAPK14	-0.759871824	8.14499989	-2.250440966	0.06217305	0.147660993	-4.892562771
SAA1	-1.002775063	3.86808182	-2.237421108	0.06333725	0.147936888	-4.911280743
PMM2	-1.313512715	5.255690375	-2.221992571	0.064745721	0.147936888	-4.933445094
CFB	-0.973502032	5.51989847	-2.160573873	0.070676667	0.1590225	-5.021478114
CD55	-0.588602138	9.004272292	-2.12822196	0.0740198	0.164381633	-5.067701924
SOCS1	-0.572169841	5.594596538	-2.011277166	0.087492595	0.18470659	-5.233726675
DUSP5	-0.533130214	7.533980523	-1.988830801	0.090347128	0.188406816	-5.265369191
ADIPOQ	-1.251763952	4.390696862	-1.885834915	0.104677843	0.214996175	-5.409427155
CTSD	-0.603515397	9.33345339	-1.879612765	0.105612156	0.214996175	-5.418063943
PIK3CG	-0.46560626	9.486408033	-1.826022069	0.114005421	0.226685197	-5.492102152
FKBP5	-0.704512356	7.879244329	-1.790837088	0.119866717	0.232922825	-5.540348721
CCL15	-0.545518421	7.365004228	-1.750978714	0.126860169	0.243742572	-5.594625569
IRF7	-0.67563932	6.993820746	-1.606757623	0.155584753	0.286075192	-5.787181777
SPP1	-0.69912618	5.161721858	-1.579036214	0.161770344	0.293756306	-5.823418073
THBD	-0.446721377	6.274971049	-1.461310221	0.190679475	0.332716227	-5.974065645
WFDC2	-0.630408794	5.1474346	-1.430520323	0.198987247	0.340268193	-6.012523784
CCRL2	-0.775954523	7.439069655	-1.42287625	0.201100142	0.340476478	-6.0220066
NPY	-0.423096465	3.686053524	-1.40954582	0.204833469	0.343397286	-6.038480273
PIK3R3	-0.403641479	5.32144379	-1.315010269	0.233143695	0.383342038	-6.152877498
HSPA1A	-1.1533115	9.005134535	-1.296837552	0.238967112	0.38917501	-6.17435368
CAMP	-0.752254999	6.228197232	-1.24046462	0.25784808	0.415962469	-6.239843861
SELL	-0.728558987	7.847861273	-1.227616287	0.262327699	0.416805173	-6.254522675
VSIG4	-0.684841412	6.24107724	-1.225007539	0.263245372	0.416805173	-6.257491555
LYZ	-0.349323349	9.21529152	-1.212288783	0.267758929	0.420062173	-6.271909767
MAP3K3	-0.318633887	7.917401904	-1.152902533	0.28971474	0.450374733	-6.337958886
AHSA2	-0.519060818	8.137267697	-1.110496035	0.306300641	0.471868556	-6.383786866
KTELC1	-0.290208305	7.773109263	-1.076777709	0.320040719	0.484309406	-6.419392978
IFITM3	-0.500781772	10.35011627	-1.013655564	0.34710427	0.520656405	-6.483972434
CFP	-0.358155301	9.547003822	-0.994075168	0.355859696	0.529147897	-6.503433984
IL1A	-0.478063349	6.339208532	-0.986411868	0.359333243	0.529706763	-6.510975092
IER3	-0.359134281	7.379244952	-0.965369882	0.369007125	0.530253936	-6.531459408
ISG20	-0.588965974	7.883922479	-0.860941499	0.419993595	0.583893535	-6.628110761
TNFAIP3	-0.299706452	9.046306798	-0.834788768	0.433541558	0.593084851	-6.65095418
CCR1	-0.283889353	9.585627569	-0.674391481	0.523391646	0.672932117	-6.778207854
CASP4	-0.306718258	10.4799832	-0.658714968	0.53278395	0.679895937	-6.789403364
IL15	-0.254245248	7.349794228	-0.629252937	0.550720265	0.697579003	-6.809819017
AKAP13	-0.216409675	6.195490943	-0.617515829	0.557967961	0.701562656	-6.817722433
BIRC3	-0.268901686	6.746655963	-0.601659644	0.5678504	0.703640713	-6.828189311
LGALS3	-0.38936668	6.905213146	-0.588458081	0.576157435	0.708797995	-6.83671813
GJA1	-0.196295454	6.272849868	-0.55341848	0.598548082	0.725898738	-6.858527452
OAS1	-0.588278229	9.736476583	-0.540583082	0.606871995	0.730810642	-6.866212252
SELS	-0.151753632	10.02924858	-0.464762346	0.657317315	0.764634427	-6.908211211
HLA-DRB3	-0.371469169	8.347373876	-0.4156812	0.691065906	0.798461283	-6.932235423
KPNA1	-0.166552171	4.692415678	-0.375854892	0.719029412	0.816389859	-6.949860522
ISG15	-0.243975532	11.47100797	-0.373207393	0.720905665	0.816389859	-6.950972127
NRP2	-0.10627187	6.164745995	-0.324008509	0.756140789	0.839610876	-6.970252785
TMEFF2	-0.069275109	5.152840209	-0.13503871	0.89668087	0.946496474	-7.019466596
C5AR1	-0.068797268	7.303183699	-0.084042544	0.935560483	0.974279544	-7.025853094
XBP1	-0.028480737	10.83838089	-0.070990816	0.945546716	0.974279544	-7.02701096
PPBP	-0.025580282	6.239836307	-0.02457802	0.981131422	0.995477732	-7.029550396
ENAH	-0.005956414	6.043589879	-0.013472602	0.989656225	0.995477732	-7.029792412
LBR	-0.00197378	7.913418108	-0.002023027	0.998446741	0.998446741	-7.029894028
MX1	0.01043679	11.52544473	0.015960937	0.987745944	0.995477732	-7.029750464
TNFSF10	0.019552738	6.104849322	0.03284524	0.974786969	0.995477732	-7.029278524
TLR4	0.037670982	9.021423655	0.070670634	0.945791838	0.974279544	-7.027036919
IFIT3	0.065684389	10.52791274	0.079888404	0.938737652	0.974279544	-7.026242733
IFI44L	0.053890396	8.124624867	0.136240619	0.895767789	0.946496474	-7.019280378
CCR3	0.149624227	6.239732304	0.171557026	0.869021231	0.92876644	-7.013077442
IFIT2	0.241633132	9.158135827	0.237879927	0.819322096	0.881157726	-6.997627437
TGFBR2	0.087201326	9.385113137	0.251552746	0.809179374	0.875757424	-6.993829969
CASP1	0.154918094	9.357403356	0.258766495	0.803844012	0.875524369	-6.991742602
ILF2	0.102376166	8.500929634	0.29410003	0.777880474	0.852676673	-6.980685846
MT1E	0.173060327	10.22170314	0.307386028	0.768195057	0.847492612	-6.97617226
MYCN	0.119060586	4.66044449	0.32922797	0.752370763	0.839610876	-6.968331818
CD5L	0.256291128	9.727380985	0.337886152	0.746133197	0.839399846	-6.965079854
ATXN2	0.166784624	6.393939128	0.381396003	0.715109328	0.816389859	-6.94750965
ADAM17	0.393918159	6.007748246	0.477862701	0.648450371	0.759486394	-6.901374697
DDX58	0.491781837	7.468775597	0.487937123	0.641673419	0.756732101	-6.895996966
XAF1	0.257152026	9.169536396	0.511670983	0.625855027	0.743202845	-6.882917183
IFIT1	0.503380496	10.02452219	0.520174516	0.620238693	0.741684031	-6.878091487
CXADR	0.244549217	7.383067718	0.561531642	0.593320028	0.724698034	-6.853585419
UBE2D1	0.273951798	5.610055703	0.608865682	0.563346279	0.703154845	-6.823462572
LAT	0.252606195	6.212699412	0.717310329	0.49822508	0.645427945	-6.746396415
MAPT	0.273268528	4.838781683	0.727068667	0.492616208	0.643033371	-6.738929727
CD1A	0.304475514	8.715768887	0.782271129	0.461688016	0.607297313	-6.695098413
MARCO	0.925047747	9.639673514	0.792806762	0.455941137	0.604387089	-6.686430722
FRMD4B	0.44543195	5.891237538	0.799971658	0.452061619	0.603926069	-6.680481739
CASP3	0.710699631	6.677785527	0.805824786	0.448909657	0.603926069	-6.675589411
PF4	1.118320434	8.980442514	0.823018292	0.439740835	0.596791133	-6.661050472
A2M	0.568073677	5.890630978	0.843965964	0.428751928	0.59126274	-6.64300239
SMAD6	0.362964852	5.393438883	0.88584464	0.407383231	0.571004365	-6.605840989
TNFRSF17	0.296069281	7.813926303	0.903230616	0.398747262	0.563518858	-6.589999428
PDPK1	0.288602338	4.362702447	0.93208622	0.384718415	0.548223741	-6.56318367
SP100	0.351038984	7.428842121	0.967940002	0.367814809	0.530253936	-6.528975
CFI	0.785777459	7.649168545	0.976308785	0.363953104	0.530253936	-6.520851278
TGFBR3	0.342952444	9.068144725	1.09681678	0.311815391	0.476075285	-6.398322598
CD24	0.469097628	9.088261522	1.334471444	0.227046428	0.376941157	-6.129688919
CFH	0.591135541	8.478395509	1.437388991	0.197105892	0.340268193	-6.003980594
CXCL12	1.091106087	9.614448127	1.511138058	0.177905135	0.313626578	-5.910974217
FCN2	0.97548591	7.315764779	1.54946178	0.168622974	0.300359672	-5.861770068
CD79B	0.429712341	7.463866199	1.572779671	0.163197948	0.293756306	-5.831558377
PPARG	1.078970673	7.980501867	1.647838176	0.146826944	0.272906603	-5.732997117
LY86	0.486760576	9.001438778	1.673554871	0.141584598	0.266054574	-5.698796438
PSMB8	0.64368083	10.27040151	1.689988906	0.138328433	0.262824022	-5.676832651
IL7	1.277628212	6.20338433	1.801871311	0.117997709	0.231926531	-5.525250902
GPR183	1.232015459	8.103516705	1.836213767	0.112360473	0.226042834	-5.478071702
PAK1	0.942478996	6.814982462	2.02072167	0.086318615	0.18450604	-5.220389131
CD8A	0.647340279	8.480215259	2.030235763	0.085151916	0.184316174	-5.206939626
ST6GAL1	0.924163165	5.034527599	2.089907881	0.078186662	0.171409221	-5.122292399
IKBKAP	0.79657322	4.547211302	2.220489882	0.0648846	0.147936888	-4.935602834
HLA-DMB	0.993041605	9.727695311	2.262874354	0.06108173	0.147112335	-4.874676754
PSMB10	0.578340983	9.407195927	2.29229652	0.058576767	0.145168509	-4.832311569
NR3C1	0.899354491	7.680533182	2.363791395	0.052920473	0.135065685	-4.729172194
GSTT1	0.665232386	5.142985544	2.401499173	0.050167384	0.130900264	-4.674691611
CD247	1.109863629	8.003157946	2.445704359	0.047127916	0.129898584	-4.610776079
CDH1	0.85228996	6.340588599	2.47578589	0.045169486	0.129898584	-4.567263327
HLA-DMA	0.966653043	9.997193271	2.490946023	0.044214802	0.129898584	-4.545331224
RASGRP1	1.210890179	6.70586018	2.580432049	0.038992781	0.129863948	-4.415880692
HLA-DRB4	0.982337264	11.21705682	2.646493004	0.035555025	0.124079782	-4.32039227
HLA-DOA	0.758928699	7.251572451	2.808291954	0.028417073	0.107984876	-4.087187877
SH2D1A	0.847802557	6.946355878	2.92596648	0.024189895	0.096197024	-3.918516707
CD27	0.653870639	5.457505639	2.929808609	0.024063725	0.096197024	-3.913026316
PSEN2	1.034545437	7.655680497	3.008660671	0.021623974	0.096197024	-3.800612391
CD1D	1.442113636	6.405983653	3.116752145	0.018701464	0.09610339	-3.647418022
CD3D	1.266558231	8.538621475	3.218639889	0.016333367	0.090096962	-3.504091217
C4BPA	1.596783934	11.54750209	3.28025264	0.015060141	0.088802901	-3.417971926
LCK	1.003129716	8.160585432	3.382310326	0.013181683	0.080502421	-3.276300677
CD3E	0.838992568	9.293005765	3.81868397	0.00758935	0.056425164	-2.685880573
CCL5	1.204898455	9.910427155	5.10066429	0.001767421	0.023248387	-1.113904594
RHD	1.477415801	4.527654207	5.461633629	0.001222263	0.021641591	-0.71546945
