# Supplementary material for: Systems infection biology: a compartmentalized immune network of pig spleen challenged with Haemophilus parasuis
Source: BMC Genomics. 2013 Jan 22;14:46. doi: 10.1186/1471-2164-14-46 (PMC3610166; doi:10.1186/1471-2164-14-46)
Supplement: Additional file 6 — The raw data and statistical results for the results of qPCR analysis. Additional file 6 includes gene name, CT of infection and its average, internal control of infection and its average, ΔCT(inf), CT of control and its average, internal control of control and its average, ΔCT(ctl) and its average, ΔΔCT of inf and its statistical parameters, ΔΔCT of ctl and its statistical parameters, and p-value of t-test. [file 1471-2164-14-46-S6.xls]

## Sheet: Sheet1
Gene Nane	CT of Infection			Average	internal control of infection			average	ΔCT(inf)	CT of Control			average	internal control of control			average	ΔCT(ctl)	average	ΔΔCT of inf	power	average of power of inf	SD	SE	ΔΔCT of ctl		Average power of ctl	SD	SE	T-test
ADAM17	21.7	21.69	21.67	21.6867	17.25	17.23	17.25	17.2433	4.44333	24.12	24.08	24.05	24.0833	17.09	17.13	17.13	17.1167	6.96667	7.08333	-2.64	6.23332	3.53879	2.341	1.35158	-0.116667	0.922316	1.05299	0.423344	0.244418	0.0722882
	23.1	23.19	23.18	23.1567	17.04	17.08	17.11	17.0767	6.08	23.9	23.96	23.96	23.94	16.24	16.25	16.25	16.2467	7.69333		-1.00333	2.00463				0.61	1.52626
	22.12	22.12	22.07	22.1033	16.76	16.77	16.76	16.7633	5.34	23.24	23.24	23.22	23.2333	16.68	16.69	16.56	16.6433	6.59		-1.25	2.37841				-0.493333	0.710382
CFB	24.52	24.5	24.46	24.4933	17.25	17.23	17.25	17.2433	7.25	26.17	26.14	26.05	26.12	17.09	17.13	17.13	17.1167	9.00333	9.67667	-2.42667	5.3765	3.16361	2.04477	1.18055	-0.673333	0.627056	1.08917	0.555355	0.320634	0.0825874
	25.2	25.32	25.33	25.2833	17.04	17.08	17.11	17.0767	8.20667	26.73	26.7	26.65	26.6933	16.24	16.25	16.25	16.2467	10.4467		-1.47	2.77022				0.77	1.70527
	25.94	25.89	25.92	25.9167	16.76	16.77	16.76	16.7633	9.15333	26.25	26.23	26.19	26.2233	16.68	16.69	16.56	16.6433	9.58		-0.426667	1.34412				-0.0966667	0.935191
ADM	22.63	22.66	22.65	22.6467	17.25	17.23	17.25	17.2433	5.40333	26.02	26.08	26.19	26.0967	17.09	17.13	17.13	17.1167	8.98	9.50889	-4.10556	17.2145	7.09342	8.76538	5.0607	-0.528889	0.693088	1.07167	0.504685	0.29138	0.150287
	25.47	25.55	25.53	25.5167	17.04	17.08	17.11	17.0767	8.44	26.48	26.5	26.44	26.4733	16.24	16.25	16.25	16.2467	10.2267		-1.06889	2.09782				0.717778	1.64465
	25.08	25.1	25.14	25.1067	16.76	16.77	16.76	16.7633	8.34333	25.89	25.99	26.01	25.9633	16.68	16.69	16.56	16.6433	9.32		-0.976667	1.96791				-0.188889	0.877281
PAK1	23.6	23.63	23.64	23.6233	17.25	17.23	17.25	17.2433	6.38	23.86	23.88	23.89	23.8767	17.09	17.13	17.13	17.1167	6.76	6.82667	-0.446667	1.36289	1.06669	0.262146	0.15135	-0.0666667	0.954842	1.0355	0.33913	0.195797	0.452895
	23.9	23.96	23.97	23.9433	17.04	17.08	17.11	17.0767	6.86667	23.51	23.6	23.59	23.5667	16.24	16.25	16.25	16.2467	7.32		0.04	0.972655				0.493333	1.40769
	23.35	23.32	23.45	23.3733	16.76	16.77	16.76	16.7633	6.61	23.09	23.04	23	23.0433	16.68	16.69	16.56	16.6433	6.4		0.21	0.864537				-0.426667	0.743979
CD1D	24.25	24.17	24.2	24.2067	17.47	17.49	17.47	17.4767	6.73	24.13	24.06	24.04	24.0767	17.24	17.28	17.26	17.26	6.81667	6.35222	0.377778	0.769622	0.559136	0.221475	0.127869	0.464444	1.37979	1.03003	0.313484	0.18099	0.050391
	25.31	25.25	25.22	25.26	17.31	17.31	17.28	17.3	7.96	22.49	22.5	22.45	22.48	16.29	16.13	16.25	16.2233	6.25667		1.60778	0.328103				-0.0955556	0.935912
	23.57	23.57	23.54	23.56	16.79	16.79	16.79	16.79	6.77	22.84	22.83	22.77	22.8133	16.84	16.85	16.8	16.83	5.98333		0.786667	0.579682				-0.368889	0.774379
IFIT1	22.46	22.45	22.35	22.42	17.47	17.49	17.47	17.4767	4.94333	20.47	20.49	20.43	20.4633	17.24	17.28	17.26	17.26	3.20333	2.84667	2.09667	0.233798	1.50512	1.13794	0.656992	0.356667	1.28046	1.01597	0.22906	0.132248	0.252952
	19.34	19.28	19.15	19.2567	17.31	17.31	17.28	17.3	1.95667	18.9	18.89	18.88	18.89	16.29	16.13	16.25	16.2233	2.66667		-0.89	1.85318				-0.18	0.882703
	18.2	18.19	18.15	18.18	16.79	16.79	16.79	16.79	1.39	19.52	19.54	19.44	19.5	16.84	16.85	16.8	16.83	2.67		-1.28	2.42839				-0.176667	0.884745
AHSA2	23.66	23.69	23.63	23.66	17.47	17.49	17.47	17.4767	6.18333	23.65	23.61	23.53	23.5967	17.24	17.28	17.26	17.26	6.33667	6.38	-0.196667	1.14605	1.73762	0.679259	0.39217	-0.0433333	0.97041	1.02575	0.285473	0.164818	0.0847784
	23.02	23.06	22.96	23.0133	17.31	17.31	17.28	17.3	5.71333	23.06	23.04	22.96	23.02	16.29	16.13	16.25	16.2233	6.79667		-0.666667	1.5874				0.416667	1.33484
	21.48	21.5	21.48	21.4867	16.79	16.79	16.79	16.79	4.69667	22.87	22.89	22.75	22.8367	16.84	16.85	16.8	16.83	6.00667		-1.31	2.47942				-0.373333	0.771997
CD163	18.22	18.19	18.14	18.1833	17.47	17.49	17.47	17.4767	0.706667	23.25	23.27	23.24	23.2533	17.24	17.28	17.26	17.26	5.99333	7.08444	-6.37778	83.1577	38.1974	39.184	22.6229	-1.09111	0.4694	1.18934	0.811631	0.468595	0.0886401
	20.91	20.87	20.87	20.8833	17.31	17.31	17.28	17.3	3.58333	24.26	24.48	24.33	24.3567	16.29	16.13	16.25	16.2233	8.13333		-3.50111	11.3224				1.04889	2.06894
	19.64	19.59	19.53	19.5867	16.79	16.79	16.79	16.79	2.79667	23.97	23.98	23.92	23.9567	16.84	16.85	16.8	16.83	7.12667		-4.33	20.1122				0.0422222	1.0297
ARG2	24.42	24.45	24.35	24.4067	16.94	16.96	16.89	16.93	7.47667	27.14	27.28	27.04	27.1533	16.91	16.89	16.82	16.8733	10.28	10.3133	-2.83667	7.14368	5.7805	1.18342	0.68325	-0.0333333	0.97716	1.0002	0.0243873	0.01408	0.00109904
	24.89	24.91	24.96	24.92	16.94	16.92	16.94	16.9333	7.98667	26.17	26.24	26.15	26.1867	15.92	15.87	15.84	15.8767	10.31		-2.32667	5.01645				-0.00333333	0.997692
	24.44	24.54	24.46	24.48	16.51	16.51	16.49	16.5033	7.97667	26.66	26.78	26.82	26.7533	16.32	16.45	16.44	16.4033	10.35		-2.37333	5.18137				0.0366667	1.02574
BCL6	22.18	22.21	22.19	22.1933	16.94	16.96	16.89	16.93	5.26333	24.12	24.17	24.16	24.15	16.91	16.89	16.82	16.8733	7.27667	7.48778	-2.22444	4.67331	4.03568	0.853053	0.49251	-0.211111	0.863872	1.02982	0.318386	0.18382	0.00231438
	22.8	22.76	22.77	22.7767	16.94	16.92	16.94	16.9333	5.84333	23.84	23.8	23.9	23.8467	15.92	15.87	15.84	15.8767	7.97		-2.12667	4.36707				0.482222	1.39689
	22.11	22.1	22.1	22.1033	16.51	16.51	16.49	16.5033	5.6	23.64	23.6	23.62	23.62	16.32	16.45	16.44	16.4033	7.21667		-1.61667	3.06666				-0.271111	0.828681
C1R	20	20.04	20.02	20.02	19.1	19.08	19.05	19.0767	0.943333	20.12	20.09	20.08	20.0967	17.15	17.16	17.16	17.1567	2.94	4.28556	-3.34222	10.1417	7.52041	3.62438	2.09254	-1.34556	2.54128	1.26678	1.10502	0.637983	0.0229966
	18.31	18.21	18.31	18.2767	17.14	17.18	17.18	17.1667	1.11	21.43	21.46	21.44	21.4433	16.43	16.31	16.35	16.3633	5.08		-3.17556	9.03519				0.794444	0.576565
	19.53	19.53	19.49	19.5167	16.97	17	17	16.99	2.52667	22.06	21.98	21.99	22.01	17.21	17.17	17.14	17.1733	4.83667		-1.75889	3.38437				0.551111	0.682494
ST6GAL1	26.3	26.03	26.09	26.14	19.1	19.08	19.05	19.0767	7.06333	24.12	24.14	24.09	24.1167	17.15	17.16	17.16	17.1567	6.96	8.25222	-1.18889	2.27977	2.58021	0.862395	0.497904	-1.29222	2.44905	1.26767	1.04725	0.604628	0.0845481
	23.59	23.62	23.56	23.59	17.14	17.18	17.18	17.1667	6.42333	24.77	24.77	24.76	24.7667	16.43	16.31	16.35	16.3633	8.40333		-1.82889	3.55263				0.151111	0.900557
	24.34	24.32	24.27	24.31	16.97	17	17	16.99	7.32	26.53	26.57	26.6	26.5667	17.21	17.17	17.14	17.1733	9.39333		-0.932222	1.90821				1.14111	0.45341
